# Supplementary material for: 2-(4-Bromo­phen­yl)-2-oxoethyl 4-bromo­benzoate
Source: Acta Crystallogr Sect E Struct Rep Online. 2011 Jun 4;67(Pt 7):o1582–3. doi: 10.1107/S1600536811020654 (PMC3152043; doi:10.1107/S1600536811020654)
Supplement: Supplementary file 1 [file e-67-o1582-sup1.cif]

##############################################################################
#                                                                            #
# This CIF contains the data in a paper accepted for publication in          #
# Acta Crystallographica Section E. It conforms to the requirements of       #
# Notes for Authors for Acta Crystallographica Section E, and has been       #
# peer reviewed under the auspices of the IUCr Commission on Journals.       #
#                                                                            #
# Full details of the Crystallographic Information File format               #
# are given in the paper "The Crystallographic Information File (CIF):       #
# a New Standard Archive File for Crystallography" by S. R. Hall, F. H.      #
# Allen and I. D. Brown [Acta Cryst. (1991), A47, 655-685].                  #
#                                                                            #
# The current version of the core CIF dictionary is obtainable from          #
# ftp://ftp.iucr.org/pub/cif_core.dic.                                       #
#                                                                            #
# Software is freely available for graphical display of the structure(s)     #
# in this CIF. For information consult the CIF software page                 #
# http://www.iucr.org/resources/cif/software.                                #
#                                                                            #
# This file may be used for bona fide research purposes within the           #
# scientific community so long as proper attribution is given to the journal # 
# article from which it was obtained.                                        #
#                                                                            #
##############################################################################
data_global
_audit_creation_method     'form.cif (version 2.0)'
_journal_data_validation_number     ?
_journal_date_recd_electronic     2011-05-24
_journal_date_accepted     2011-05-30
_journal_name_full     'Acta Crystallographica, Section E'
_journal_year     2011
_journal_volume     67
_journal_issue      7
_journal_page_first     o1582
_journal_page_last     o1583
_journal_paper_category     QO
_journal_coeditor_code     RZ2603
_publ_contact_author_name     'Prof. Fun, Hoong-Kun'
_publ_contact_author_address
;
      X-ray Crystallography Unit
      School of Physics
      Universiti Sains Malaysia
      11800 USM, Penang
      MALAYSIA
;
_publ_contact_author_email     'hkfun@usm.my'
_publ_contact_author_fax     '604 6579150'
_publ_contact_author_phone     '604 6533652'
_publ_section_title
;
2-(4-Bromophenyl)-2-oxoethyl 4-bromobenzoate
;
loop_
    _publ_author_name
    _publ_author_footnote
    _publ_author_address
    'Hoong-Kun Fun'
;
      Thomson Reuters ResearcherID: A-3561-2009.
;
;
      X-ray Crystallography Unit
      School of Physics
      Universiti Sains Malaysia
      11800 USM, Penang
      Malaysia
;
    'Suhana Arshad' ?
;
      X-ray Crystallography Unit
      School of Physics
      Universiti Sains Malaysia
      11800 USM, Penang
      Malaysia
;
    'Garudachari, B.' ?
;
      Organic Chemistry Division,
      Department of Chemistry,
      National Institute of Technology -- Karnataka,
      Surathkal, Mangalore 575 025,
      India
;
    'Arun M. Isloor' ?
;
      Organic Chemistry Division,
      Department of Chemistry,
      National Institute of Technology -- Karnataka,
      Surathkal, Mangalore 575 025,
      India
;
    'Satyanarayan, M. N.' ?
;
      Department of Physics,
      National Institute of Technology -- Karnataka,
      Surathkal, Mangalore 575 025,
      India
;
data_I
_audit_creation_method     SHELXL-97
_chemical_name_systematic
;
2-(4-Bromophenyl)-2-oxoethyl 4-bromobenzoate
;
_chemical_name_common     ?
_chemical_formula_moiety     'C15 H10 Br2 O3'
_chemical_formula_sum     'C15 H10 Br2 O3'
_chemical_formula_iupac     'C15 H10 Br2 O3'
_chemical_formula_weight     398.05
_chemical_melting_point     ?
_symmetry_cell_setting     monoclinic
_symmetry_space_group_name_H-M     'P c'
_symmetry_space_group_name_Hall     'P -2yc'
loop_
    _symmetry_equiv_pos_as_xyz
    'x, y, z'
    'x, -y, z+1/2'
_cell_length_a     11.0483(3)
_cell_length_b     5.90790(10)
_cell_length_c     33.8550(8)
_cell_angle_alpha     90.00
_cell_angle_beta     108.8020(10)
_cell_angle_gamma     90.00
_cell_volume     2091.87(8)
_cell_formula_units_Z     6
_cell_measurement_reflns_used     9925
_cell_measurement_theta_min     2.54
_cell_measurement_theta_max     33.46
_cell_measurement_temperature     100.00(10)
_exptl_crystal_description     'block'
_exptl_crystal_colour     'colourless'
_exptl_crystal_size_max     0.72
_exptl_crystal_size_mid     0.46
_exptl_crystal_size_min     0.04
_exptl_crystal_density_diffrn     1.896
_exptl_crystal_density_meas     ?
_exptl_crystal_density_method     'not measured'
_exptl_crystal_F_000     1164
_exptl_absorpt_coefficient_mu     5.816
_exptl_absorpt_correction_type     multi-scan
_exptl_absorpt_process_details     '(<i>SADABS</i>; Bruker, 2009)'
_exptl_absorpt_correction_T_min     0.1028
_exptl_absorpt_correction_T_max     0.8093
_exptl_special_details
;
The crystal was placed in the cold stream of an Oxford Cryosystems Cobra
open-flow nitrogen cryostat (Cosier & Glazer, 1986) operating at 100.0 (1) K.
;
_diffrn_ambient_temperature     100.0(10)
_diffrn_radiation_type     MoK\a
_diffrn_radiation_wavelength     0.71073
_diffrn_radiation_source     'fine-focus sealed tube'
_diffrn_radiation_monochromator     graphite
_diffrn_measurement_device_type
;
Bruker SMART APEXII CCD area-detector
;
_diffrn_measurement_method     '\f and \w'
_diffrn_detector_area_resol_mean     ?
_diffrn_reflns_number     43017
_diffrn_reflns_av_R_equivalents     0.0498
_diffrn_reflns_av_sigmaI/netI     0.0766
_diffrn_reflns_theta_min     1.27
_diffrn_reflns_theta_max     35.11
_diffrn_reflns_theta_full     35.11
_diffrn_measured_fraction_theta_max     0.993
_diffrn_measured_fraction_theta_full     0.993
_diffrn_reflns_limit_h_min     -16
_diffrn_reflns_limit_h_max     17
_diffrn_reflns_limit_k_min     -9
_diffrn_reflns_limit_k_max     9
_diffrn_reflns_limit_l_min     -54
_diffrn_reflns_limit_l_max     54
_refine_special_details
;
Refinement of <i>F</i>^2^ against ALL reflections. The weighted <i>R</i>-factor
<i>wR</i> and goodness of fit <i>S</i> are based on <i>F</i>^2^, conventional
<i>R</i>-factors <i>R</i> are based on <i>F</i>, with <i>F</i> set to zero for
negative <i>F</i>^2^. The threshold expression of <i>F</i>^2^ >
\s(<i>F</i>^2^) is used only for calculating <i>R</i>-factors(gt) <i>etc</i>.
and is not relevant to the choice of reflections for refinement.
<i>R</i>-factors based on <i>F</i>^2^ are statistically about twice as large
as those based on <i>F</i>, and <i>R</i>- factors based on ALL data will be
even larger.
;
_reflns_number_total     15850
_reflns_number_gt     11608
_reflns_threshold_expression     I>2\s(I)
_refine_ls_structure_factor_coef     Fsqd
_refine_ls_matrix_type     full
_refine_ls_R_factor_all     0.0759
_refine_ls_R_factor_gt     0.0473
_refine_ls_wR_factor_gt     0.1190
_refine_ls_wR_factor_ref     0.1395
_refine_ls_goodness_of_fit_ref     0.983
_refine_ls_restrained_S_all     0.983
_refine_ls_number_reflns     15850
_refine_ls_number_parameters     542
_refine_ls_number_restraints     2
_refine_ls_hydrogen_treatment     constr
_refine_ls_weighting_scheme     calc
_refine_ls_weighting_details
         'calc w=1/[\s^2^(Fo^2^)+(0.0764P)^2^+0.0000P] where P=(Fo^2^+2Fc^2^)/3'
_atom_sites_solution_hydrogens     geom
_atom_sites_solution_primary     direct
_atom_sites_solution_secondary     difmap
_refine_ls_shift/su_max     0.001
_refine_ls_shift/su_mean     0.000
_refine_diff_density_max     1.387
_refine_diff_density_min     -1.130
_refine_ls_extinction_method     none
_refine_ls_extinction_coef     ?
_refine_ls_abs_structure_details     'Flack (1983), 6614 Friedel pairs'
_refine_ls_abs_structure_Flack     0.128(8)
loop_
    _atom_type_symbol
    _atom_type_description
    _atom_type_scat_dispersion_real
    _atom_type_scat_dispersion_imag
    _atom_type_scat_source
    'C' 'C' 0.0033 0.0016
                         'International Tables Vol C Tables 4.2.6.8 and 6.1.1.4'
    'H' 'H' 0.0000 0.0000
                         'International Tables Vol C Tables 4.2.6.8 and 6.1.1.4'
    'O' 'O' 0.0106 0.0060
                         'International Tables Vol C Tables 4.2.6.8 and 6.1.1.4'
    'Br' 'Br' -0.2901 2.4595
                         'International Tables Vol C Tables 4.2.6.8 and 6.1.1.4'
_computing_data_collection     'APEX2 (Bruker, 2009)'
_computing_cell_refinement     'SAINT (Bruker, 2009)'
_computing_data_reduction     'SAINT (Bruker, 2009)'
_computing_structure_solution     'SHELXTL (Sheldrick, 2008)'
_computing_structure_refinement     'SHELXTL (Sheldrick, 2008)'
_computing_molecular_graphics     'SHELXTL (Sheldrick, 2008)'
_computing_publication_material
;
SHELXTL (Sheldrick, 2008) and PLATON (Spek, 2009)
;
loop_
    _atom_site_type_symbol
    _atom_site_label
    _atom_site_fract_x
    _atom_site_fract_y
    _atom_site_fract_z
    _atom_site_U_iso_or_equiv
    _atom_site_adp_type
    _atom_site_calc_flag
    _atom_site_refinement_flags
    _atom_site_occupancy
    _atom_site_symmetry_multiplicity
    _atom_site_disorder_assembly
    _atom_site_disorder_group
    Br Br1A 0.18159(5) 0.60252(8) -0.036383(16) 0.02639(11) Uani d . 1 1 . .
    Br Br2A 0.82436(5) 1.43958(8) 0.402087(16) 0.02523(11) Uani d . 1 1 . .
    O O1A 0.5680(3) 0.9675(6) 0.21033(11) 0.0223(7) Uani d . 1 1 . .
    O O2A 0.5031(4) 1.1995(6) 0.13989(11) 0.0278(8) Uani d . 1 1 . .
    O O3A 0.5118(4) 0.6926(6) 0.24696(11) 0.0259(7) Uani d . 1 1 . .
    C C1A 0.3424(5) 0.6872(7) 0.09101(15) 0.0199(9) Uani d . 1 1 . .
    H H1AA 0.3506 0.5992 0.1152 0.024 Uiso calc R 1 1 . .
    C C2A 0.2759(5) 0.6015(7) 0.05192(15) 0.0188(9) Uani d . 1 1 . .
    H H2AA 0.2362 0.4572 0.0493 0.023 Uiso calc R 1 1 . .
    C C3A 0.2679(5) 0.7291(8) 0.01649(15) 0.0197(9) Uani d . 1 1 . .
    C C4A 0.3201(5) 0.9442(8) 0.01975(17) 0.0235(10) Uani d . 1 1 . .
    H H4AA 0.3104 1.0329 -0.0045 0.028 Uiso calc R 1 1 . .
    C C5A 0.3873(5) 1.0282(8) 0.05928(17) 0.0216(9) Uani d . 1 1 . .
    H H5AA 0.4265 1.1730 0.0619 0.026 Uiso calc R 1 1 . .
    C C6A 0.3973(4) 0.9012(7) 0.09495(15) 0.0175(8) Uani d . 1 1 . .
    C C7A 0.4720(4) 1.0006(8) 0.13636(15) 0.0185(8) Uani d . 1 1 . .
    C C8A 0.5071(5) 0.8420(7) 0.17317(14) 0.0196(8) Uani d . 1 1 . .
    H H8AA 0.4292 0.7676 0.1753 0.024 Uiso calc R 1 1 . .
    H H8AB 0.5656 0.7232 0.1694 0.024 Uiso calc R 1 1 . .
    C C9A 0.5619(4) 0.8729(7) 0.24557(14) 0.0167(8) Uani d . 1 1 . .
    C C10A 0.6243(4) 1.0141(7) 0.28312(14) 0.0162(8) Uani d . 1 1 . .
    C C11A 0.6732(4) 1.2286(7) 0.27958(14) 0.0172(8) Uani d . 1 1 . .
    H H11A 0.6661 1.2880 0.2528 0.021 Uiso calc R 1 1 . .
    C C12A 0.7326(5) 1.3554(8) 0.31541(16) 0.0207(9) Uani d . 1 1 . .
    H H12A 0.7660 1.5015 0.3134 0.025 Uiso calc R 1 1 . .
    C C13A 0.7417(5) 1.2645(7) 0.35375(15) 0.0195(9) Uani d . 1 1 . .
    C C14A 0.6945(5) 1.0528(8) 0.35786(15) 0.0210(9) Uani d . 1 1 . .
    H H14A 0.7026 0.9935 0.3847 0.025 Uiso calc R 1 1 . .
    C C15A 0.6352(5) 0.9284(7) 0.32225(15) 0.0201(9) Uani d . 1 1 . .
    H H15A 0.6016 0.7829 0.3246 0.024 Uiso calc R 1 1 . .
    Br Br1B 0.53003(5) 0.07466(9) -0.054856(16) 0.02998(12) Uani d . 1 1 . .
    Br Br2B 1.07283(4) 0.92900(7) 0.388119(15) 0.02288(10) Uani d . 1 1 . .
    O O1B 0.8378(3) 0.4512(5) 0.19518(10) 0.0210(7) Uani d . 1 1 . .
    O O2B 0.7000(3) 0.6665(5) 0.12859(11) 0.0227(7) Uani d . 1 1 . .
    O O3B 0.9667(4) 0.1658(6) 0.22740(11) 0.0265(7) Uani d . 1 1 . .
    C C1B 0.5978(5) 0.4985(8) 0.04755(16) 0.0208(9) Uani d . 1 1 . .
    H H1BA 0.5712 0.6439 0.0535 0.025 Uiso calc R 1 1 . .
    C C2B 0.5533(5) 0.4158(7) 0.00704(15) 0.0214(9) Uani d . 1 1 . .
    H H2BA 0.4975 0.5033 -0.0149 0.026 Uiso calc R 1 1 . .
    C C3B 0.5927(5) 0.2018(8) -0.00054(14) 0.0205(9) Uani d . 1 1 . .
    C C4B 0.6760(5) 0.0715(7) 0.03099(16) 0.0208(9) Uani d . 1 1 . .
    H H4BA 0.7024 -0.0737 0.0249 0.025 Uiso calc R 1 1 . .
    C C5B 0.7197(4) 0.1557(8) 0.07135(15) 0.0192(8) Uani d . 1 1 . .
    H H5BA 0.7757 0.0680 0.0932 0.023 Uiso calc R 1 1 . .
    C C6B 0.6808(4) 0.3716(7) 0.07970(15) 0.0177(8) Uani d . 1 1 . .
    C C7B 0.7254(4) 0.4719(7) 0.12233(14) 0.0171(8) Uani d . 1 1 . .
    C C8B 0.8037(5) 0.3228(8) 0.15763(14) 0.0210(9) Uani d . 1 1 . .
    H H8BA 0.7533 0.1884 0.1602 0.025 Uiso calc R 1 1 . .
    H H8BB 0.8817 0.2704 0.1520 0.025 Uiso calc R 1 1 . .
    C C9B 0.9212(4) 0.3521(7) 0.22846(13) 0.0169(8) Uani d . 1 1 . .
    C C10B 0.9545(4) 0.4987(8) 0.26645(15) 0.0179(8) Uani d . 1 1 . .
    C C11B 1.0415(5) 0.4121(7) 0.30300(15) 0.0187(9) Uani d . 1 1 . .
    H H11B 1.0774 0.2661 0.3028 0.022 Uiso calc R 1 1 . .
    C C12B 1.0756(5) 0.5370(8) 0.33938(16) 0.0205(9) Uani d . 1 1 . .
    H H12B 1.1340 0.4776 0.3644 0.025 Uiso calc R 1 1 . .
    C C13B 1.0231(5) 0.7509(7) 0.33885(14) 0.0177(8) Uani d . 1 1 . .
    C C14B 0.9370(4) 0.8397(7) 0.30301(14) 0.0160(8) Uani d . 1 1 . .
    H H14B 0.9018 0.9861 0.3033 0.019 Uiso calc R 1 1 . .
    C C15B 0.9024(4) 0.7123(7) 0.26641(14) 0.0179(8) Uani d . 1 1 . .
    H H15B 0.8435 0.7715 0.2415 0.021 Uiso calc R 1 1 . .
    Br Br1C 0.43511(5) 1.43292(8) 0.377352(16) 0.02489(11) Uani d . 1 1 . .
    Br Br2C -0.05174(5) 0.07320(8) -0.018770(15) 0.02514(11) Uani d . 1 1 . .
    O O1C 0.1123(4) 0.5932(5) 0.17085(11) 0.0219(7) Uani d . 1 1 . .
    O O2C 0.2506(3) 0.9773(6) 0.18127(11) 0.0228(7) Uani d . 1 1 . .
    O O3C -0.0252(3) 0.8552(6) 0.13377(11) 0.0226(7) Uani d . 1 1 . .
    C C1C 0.3297(4) 1.2443(7) 0.25390(15) 0.0195(8) Uani d . 1 1 . .
    H H1CA 0.3358 1.3074 0.2288 0.023 Uiso calc R 1 1 . .
    C C2C 0.3796(5) 1.3622(8) 0.29096(17) 0.0222(9) Uani d . 1 1 . .
    H H2CA 0.4201 1.5046 0.2916 0.027 Uiso calc R 1 1 . .
    C C3C 0.3688(4) 1.2664(7) 0.32701(15) 0.0184(8) Uani d . 1 1 . .
    C C4C 0.3121(5) 1.0557(7) 0.32713(16) 0.0206(9) Uani d . 1 1 . .
    H H4CA 0.3079 0.9920 0.3524 0.025 Uiso calc R 1 1 . .
    C C5C 0.2617(5) 0.9405(7) 0.28960(15) 0.0185(8) Uani d . 1 1 . .
    H H5CA 0.2213 0.7980 0.2890 0.022 Uiso calc R 1 1 . .
    C C6C 0.2706(4) 1.0347(7) 0.25272(15) 0.0177(8) Uani d . 1 1 . .
    C C7C 0.2193(4) 0.9178(7) 0.21081(14) 0.0178(8) Uani d . 1 1 . .
    C C8C 0.1289(5) 0.7231(7) 0.20783(14) 0.0213(9) Uani d . 1 1 . .
    H H8CA 0.1628 0.6243 0.2326 0.026 Uiso calc R 1 1 . .
    H H8CB 0.0449 0.7822 0.2077 0.026 Uiso calc R 1 1 . .
    C C9C 0.0324(4) 0.6806(7) 0.13537(13) 0.0180(8) Uani d . 1 1 . .
    C C10C 0.0191(4) 0.5316(7) 0.09875(14) 0.0163(8) Uani d . 1 1 . .
    C C11C -0.0566(5) 0.6070(7) 0.05980(15) 0.0189(9) Uani d . 1 1 . .
    H H11C -0.0946 0.7528 0.0572 0.023 Uiso calc R 1 1 . .
    C C12C -0.0778(5) 0.4725(8) 0.02446(15) 0.0210(9) Uani d . 1 1 . .
    H H12C -0.1305 0.5242 -0.0021 0.025 Uiso calc R 1 1 . .
    C C13C -0.0203(5) 0.2613(7) 0.02892(15) 0.0209(9) Uani d . 1 1 . .
    C C14C 0.0574(5) 0.1815(7) 0.06756(14) 0.0188(8) Uani d . 1 1 . .
    H H14C 0.0963 0.0365 0.0700 0.023 Uiso calc R 1 1 . .
    C C15C 0.0765(4) 0.3188(7) 0.10221(15) 0.0185(9) Uani d . 1 1 . .
    H H15C 0.1294 0.2673 0.1287 0.022 Uiso calc R 1 1 . .
loop_
    _atom_site_aniso_label
    _atom_site_aniso_U_11
    _atom_site_aniso_U_22
    _atom_site_aniso_U_33
    _atom_site_aniso_U_12
    _atom_site_aniso_U_13
    _atom_site_aniso_U_23
    Br1A 0.0275(3) 0.0295(2) 0.0182(2) -0.0036(2) 0.0018(2) -0.00314(18)
    Br2A 0.0262(3) 0.0274(2) 0.0195(2) -0.0049(2) 0.0038(2) -0.00427(18)
    O1A 0.0243(18) 0.0250(16) 0.0185(16) -0.0052(13) 0.0083(14) -0.0009(12)
    O2A 0.036(2) 0.0218(16) 0.0214(17) -0.0107(15) 0.0038(15) -0.0034(13)
    O3A 0.036(2) 0.0206(15) 0.0210(16) -0.0059(14) 0.0085(15) 0.0007(12)
    C1A 0.019(2) 0.0192(19) 0.020(2) -0.0022(17) 0.0044(18) 0.0024(15)
    C2A 0.017(2) 0.0210(19) 0.016(2) -0.0030(16) 0.0025(17) 0.0029(15)
    C3A 0.015(2) 0.023(2) 0.018(2) -0.0028(16) 0.0009(17) -0.0020(16)
    C4A 0.022(2) 0.023(2) 0.026(2) 0.0025(18) 0.008(2) 0.0072(17)
    C5A 0.015(2) 0.0174(19) 0.032(3) -0.0012(16) 0.008(2) 0.0024(17)
    C6A 0.014(2) 0.0205(19) 0.018(2) 0.0003(15) 0.0047(17) 0.0018(15)
    C7A 0.015(2) 0.0207(18) 0.021(2) -0.0017(17) 0.0074(17) -0.0012(16)
    C8A 0.025(2) 0.0185(19) 0.0165(19) -0.0017(17) 0.0086(18) -0.0034(15)
    C9A 0.015(2) 0.0181(18) 0.0169(19) 0.0030(15) 0.0045(17) 0.0017(14)
    C10A 0.0127(19) 0.0179(18) 0.018(2) 0.0021(15) 0.0044(16) 0.0038(15)
    C11A 0.016(2) 0.0197(18) 0.0164(19) 0.0037(16) 0.0062(17) 0.0050(15)
    C12A 0.017(2) 0.0196(19) 0.027(2) -0.0009(17) 0.0081(19) 0.0021(17)
    C13A 0.016(2) 0.021(2) 0.022(2) 0.0027(17) 0.0070(18) 0.0039(16)
    C14A 0.019(2) 0.025(2) 0.019(2) -0.0023(17) 0.0068(18) 0.0023(16)
    C15A 0.020(2) 0.0189(19) 0.021(2) 0.0010(16) 0.0066(18) 0.0040(15)
    Br1B 0.0351(3) 0.0346(3) 0.0171(2) 0.0034(2) 0.0040(2) -0.00323(18)
    Br2B 0.0263(3) 0.0243(2) 0.0178(2) -0.00191(18) 0.00666(19) -0.00410(16)
    O1B 0.0251(18) 0.0201(15) 0.0160(15) 0.0032(13) 0.0039(14) -0.0018(11)
    O2B 0.0229(17) 0.0204(15) 0.0247(17) 0.0002(13) 0.0073(14) -0.0012(13)
    O3B 0.033(2) 0.0202(15) 0.0232(17) 0.0077(14) 0.0052(15) -0.0001(13)
    C1B 0.018(2) 0.0156(17) 0.028(2) 0.0037(16) 0.0065(19) 0.0037(16)
    C2B 0.021(2) 0.023(2) 0.018(2) 0.0008(17) 0.0031(18) 0.0022(16)
    C3B 0.024(2) 0.023(2) 0.0139(19) 0.0000(18) 0.0054(18) 0.0002(15)
    C4B 0.023(2) 0.0164(19) 0.025(2) 0.0001(16) 0.010(2) -0.0014(15)
    C5B 0.014(2) 0.0196(19) 0.023(2) 0.0016(16) 0.0039(18) 0.0018(16)
    C6B 0.014(2) 0.0167(17) 0.022(2) 0.0007(15) 0.0049(17) 0.0042(15)
    C7B 0.015(2) 0.0170(18) 0.020(2) 0.0005(15) 0.0065(17) 0.0022(15)
    C8B 0.020(2) 0.0216(19) 0.020(2) -0.0006(17) 0.0041(18) -0.0047(16)
    C9B 0.016(2) 0.0214(19) 0.0130(18) -0.0034(16) 0.0047(16) -0.0007(15)
    C10B 0.016(2) 0.0196(18) 0.020(2) -0.0002(16) 0.0085(17) -0.0002(16)
    C11B 0.016(2) 0.0194(19) 0.020(2) 0.0013(16) 0.0055(18) -0.0004(15)
    C12B 0.017(2) 0.021(2) 0.022(2) -0.0007(17) 0.0038(18) 0.0028(16)
    C13B 0.018(2) 0.0217(19) 0.016(2) -0.0059(16) 0.0094(17) -0.0043(15)
    C14B 0.013(2) 0.0193(18) 0.0159(19) -0.0026(15) 0.0051(16) -0.0025(14)
    C15B 0.015(2) 0.0168(18) 0.023(2) 0.0007(15) 0.0079(18) 0.0007(15)
    Br1C 0.0246(3) 0.0249(2) 0.0225(2) -0.00107(19) 0.00391(19) -0.00451(18)
    Br2C 0.0315(3) 0.0247(2) 0.0194(2) -0.0009(2) 0.0084(2) -0.00358(17)
    O1C 0.0286(19) 0.0186(15) 0.0163(15) 0.0008(13) 0.0042(14) -0.0003(11)
    O2C 0.0203(17) 0.0306(17) 0.0189(16) -0.0016(14) 0.0082(14) 0.0037(13)
    O3C 0.0191(17) 0.0242(15) 0.0227(17) 0.0028(13) 0.0045(14) -0.0009(13)
    C1C 0.017(2) 0.0185(19) 0.023(2) 0.0004(16) 0.0076(18) 0.0035(16)
    C2C 0.017(2) 0.0168(18) 0.034(3) -0.0022(17) 0.010(2) -0.0003(17)
    C3C 0.012(2) 0.0192(19) 0.023(2) -0.0005(15) 0.0036(17) -0.0003(16)
    C4C 0.022(2) 0.0190(19) 0.023(2) 0.0024(17) 0.0091(19) 0.0007(16)
    C5C 0.017(2) 0.0183(19) 0.023(2) 0.0022(16) 0.0095(18) 0.0010(15)
    C6C 0.0113(19) 0.0185(19) 0.023(2) 0.0027(15) 0.0059(17) 0.0017(15)
    C7C 0.016(2) 0.0177(18) 0.018(2) 0.0038(16) 0.0031(17) 0.0003(15)
    C8C 0.030(3) 0.0175(19) 0.019(2) -0.0013(17) 0.0105(19) -0.0002(15)
    C9C 0.018(2) 0.0190(18) 0.0172(19) -0.0032(16) 0.0064(17) 0.0019(15)
    C10C 0.013(2) 0.0185(18) 0.0164(19) -0.0017(15) 0.0040(16) 0.0007(14)
    C11C 0.017(2) 0.0188(19) 0.019(2) 0.0008(16) 0.0029(18) 0.0036(15)
    C12C 0.021(2) 0.021(2) 0.021(2) 0.0010(17) 0.0049(18) 0.0025(16)
    C13C 0.018(2) 0.0196(19) 0.027(2) -0.0040(17) 0.0093(19) -0.0075(17)
    C14C 0.020(2) 0.0185(19) 0.019(2) -0.0001(16) 0.0079(18) 0.0005(15)
    C15C 0.018(2) 0.0147(17) 0.022(2) -0.0007(16) 0.0058(18) 0.0049(15)
_geom_special_details
;
All e.s.d.'s (except the e.s.d. in the dihedral angle between two l.s. planes)
are estimated using the full covariance matrix. The cell e.s.d.'s are taken
into account individually in the estimation of e.s.d.'s in distances, angles
and torsion angles; correlations between e.s.d.'s in cell parameters are only
used when they are defined by crystal symmetry. An approximate (isotropic)
treatment of cell e.s.d.'s is used for estimating e.s.d.'s involving l.s.
planes.
;
loop_
    _geom_bond_atom_site_label_1
    _geom_bond_atom_site_label_2
    _geom_bond_site_symmetry_2
    _geom_bond_distance
    _geom_bond_publ_flag
    Br1A C3A . 1.890(5) ?
    Br2A C13A . 1.902(5) ?
    O1A C9A . 1.339(5) ?
    O1A C8A . 1.428(5) ?
    O2A C7A . 1.220(6) ?
    O3A C9A . 1.208(5) ?
    C1A C2A . 1.386(7) ?
    C1A C6A . 1.390(6) ?
    C1A H1AA . 0.9500 ?
    C2A C3A . 1.395(6) ?
    C2A H2AA . 0.9500 ?
    C3A C4A . 1.385(6) ?
    C4A C5A . 1.396(7) ?
    C4A H4AA . 0.9500 ?
    C5A C6A . 1.396(7) ?
    C5A H5AA . 0.9500 ?
    C6A C7A . 1.499(7) ?
    C7A C8A . 1.506(7) ?
    C8A H8AA . 0.9900 ?
    C8A H8AB . 0.9900 ?
    C9A C10A . 1.491(6) ?
    C10A C15A . 1.387(6) ?
    C10A C11A . 1.398(6) ?
    C11A C12A . 1.396(7) ?
    C11A H11A . 0.9500 ?
    C12A C13A . 1.378(7) ?
    C12A H12A . 0.9500 ?
    C13A C14A . 1.379(6) ?
    C14A C15A . 1.384(7) ?
    C14A H14A . 0.9500 ?
    C15A H15A . 0.9500 ?
    Br1B C3B . 1.898(5) ?
    Br2B C13B . 1.898(4) ?
    O1B C9B . 1.339(6) ?
    O1B C8B . 1.423(5) ?
    O2B C7B . 1.218(5) ?
    O3B C9B . 1.215(5) ?
    C1B C2B . 1.388(7) ?
    C1B C6B . 1.395(6) ?
    C1B H1BA . 0.9500 ?
    C2B C3B . 1.388(6) ?
    C2B H2BA . 0.9500 ?
    C3B C4B . 1.395(7) ?
    C4B C5B . 1.387(7) ?
    C4B H4BA . 0.9500 ?
    C5B C6B . 1.404(6) ?
    C5B H5BA . 0.9500 ?
    C6B C7B . 1.489(6) ?
    C7B C8B . 1.512(6) ?
    C8B H8BA . 0.9900 ?
    C8B H8BB . 0.9900 ?
    C9B C10B . 1.495(6) ?
    C10B C15B . 1.386(6) ?
    C10B C11B . 1.397(7) ?
    C11B C12B . 1.380(7) ?
    C11B H11B . 0.9500 ?
    C12B C13B . 1.388(6) ?
    C12B H12B . 0.9500 ?
    C13B C14B . 1.381(6) ?
    C14B C15B . 1.394(6) ?
    C14B H14B . 0.9500 ?
    C15B H15B . 0.9500 ?
    Br1C C3C . 1.898(5) ?
    Br2C C13C . 1.898(4) ?
    O1C C9C . 1.344(5) ?
    O1C C8C . 1.429(5) ?
    O2C C7C . 1.211(5) ?
    O3C C9C . 1.204(5) ?
    C1C C2C . 1.385(7) ?
    C1C C6C . 1.395(6) ?
    C1C H1CA . 0.9500 ?
    C2C C3C . 1.385(7) ?
    C2C H2CA . 0.9500 ?
    C3C C4C . 1.395(6) ?
    C4C C5C . 1.390(7) ?
    C4C H4CA . 0.9500 ?
    C5C C6C . 1.399(6) ?
    C5C H5CA . 0.9500 ?
    C6C C7C . 1.514(6) ?
    C7C C8C . 1.505(6) ?
    C8C H8CA . 0.9900 ?
    C8C H8CB . 0.9900 ?
    C9C C10C . 1.489(6) ?
    C10C C11C . 1.388(6) ?
    C10C C15C . 1.396(6) ?
    C11C C12C . 1.392(7) ?
    C11C H11C . 0.9500 ?
    C12C C13C . 1.386(6) ?
    C12C H12C . 0.9500 ?
    C13C C14C . 1.395(7) ?
    C14C C15C . 1.385(6) ?
    C14C H14C . 0.9500 ?
    C15C H15C . 0.9500 ?
loop_
    _geom_angle_atom_site_label_1
    _geom_angle_atom_site_label_2
    _geom_angle_atom_site_label_3
    _geom_angle_site_symmetry_1
    _geom_angle_site_symmetry_3
    _geom_angle
    _geom_angle_publ_flag
    C9A O1A C8A . . 115.1(4) ?
    C2A C1A C6A . . 120.3(4) ?
    C2A C1A H1AA . . 119.9 ?
    C6A C1A H1AA . . 119.9 ?
    C1A C2A C3A . . 119.4(4) ?
    C1A C2A H2AA . . 120.3 ?
    C3A C2A H2AA . . 120.3 ?
    C4A C3A C2A . . 121.2(4) ?
    C4A C3A Br1A . . 120.6(4) ?
    C2A C3A Br1A . . 118.2(3) ?
    C3A C4A C5A . . 118.8(4) ?
    C3A C4A H4AA . . 120.6 ?
    C5A C4A H4AA . . 120.6 ?
    C6A C5A C4A . . 120.5(4) ?
    C6A C5A H5AA . . 119.7 ?
    C4A C5A H5AA . . 119.7 ?
    C1A C6A C5A . . 119.7(4) ?
    C1A C6A C7A . . 122.5(4) ?
    C5A C6A C7A . . 117.7(4) ?
    O2A C7A C6A . . 121.5(4) ?
    O2A C7A C8A . . 121.9(4) ?
    C6A C7A C8A . . 116.6(4) ?
    O1A C8A C7A . . 109.2(4) ?
    O1A C8A H8AA . . 109.8 ?
    C7A C8A H8AA . . 109.8 ?
    O1A C8A H8AB . . 109.8 ?
    C7A C8A H8AB . . 109.8 ?
    H8AA C8A H8AB . . 108.3 ?
    O3A C9A O1A . . 123.9(4) ?
    O3A C9A C10A . . 123.5(4) ?
    O1A C9A C10A . . 112.6(4) ?
    C15A C10A C11A . . 119.7(4) ?
    C15A C10A C9A . . 119.0(4) ?
    C11A C10A C9A . . 121.3(4) ?
    C12A C11A C10A . . 119.9(4) ?
    C12A C11A H11A . . 120.1 ?
    C10A C11A H11A . . 120.1 ?
    C13A C12A C11A . . 118.7(4) ?
    C13A C12A H12A . . 120.6 ?
    C11A C12A H12A . . 120.6 ?
    C12A C13A C14A . . 122.2(5) ?
    C12A C13A Br2A . . 117.9(4) ?
    C14A C13A Br2A . . 119.9(4) ?
    C13A C14A C15A . . 118.8(4) ?
    C13A C14A H14A . . 120.6 ?
    C15A C14A H14A . . 120.6 ?
    C14A C15A C10A . . 120.6(4) ?
    C14A C15A H15A . . 119.7 ?
    C10A C15A H15A . . 119.7 ?
    C9B O1B C8B . . 115.5(3) ?
    C2B C1B C6B . . 121.1(4) ?
    C2B C1B H1BA . . 119.5 ?
    C6B C1B H1BA . . 119.5 ?
    C1B C2B C3B . . 118.1(4) ?
    C1B C2B H2BA . . 121.0 ?
    C3B C2B H2BA . . 121.0 ?
    C2B C3B C4B . . 122.0(4) ?
    C2B C3B Br1B . . 120.1(4) ?
    C4B C3B Br1B . . 117.9(3) ?
    C5B C4B C3B . . 119.4(4) ?
    C5B C4B H4BA . . 120.3 ?
    C3B C4B H4BA . . 120.3 ?
    C4B C5B C6B . . 119.5(4) ?
    C4B C5B H5BA . . 120.2 ?
    C6B C5B H5BA . . 120.2 ?
    C1B C6B C5B . . 119.9(4) ?
    C1B C6B C7B . . 118.1(4) ?
    C5B C6B C7B . . 122.0(4) ?
    O2B C7B C6B . . 121.4(4) ?
    O2B C7B C8B . . 121.2(4) ?
    C6B C7B C8B . . 117.4(4) ?
    O1B C8B C7B . . 108.3(3) ?
    O1B C8B H8BA . . 110.0 ?
    C7B C8B H8BA . . 110.0 ?
    O1B C8B H8BB . . 110.0 ?
    C7B C8B H8BB . . 110.0 ?
    H8BA C8B H8BB . . 108.4 ?
    O3B C9B O1B . . 123.4(4) ?
    O3B C9B C10B . . 124.1(4) ?
    O1B C9B C10B . . 112.5(4) ?
    C15B C10B C11B . . 120.1(4) ?
    C15B C10B C9B . . 122.6(4) ?
    C11B C10B C9B . . 117.3(4) ?
    C12B C11B C10B . . 120.4(4) ?
    C12B C11B H11B . . 119.8 ?
    C10B C11B H11B . . 119.8 ?
    C11B C12B C13B . . 118.9(5) ?
    C11B C12B H12B . . 120.6 ?
    C13B C12B H12B . . 120.6 ?
    C14B C13B C12B . . 121.6(4) ?
    C14B C13B Br2B . . 118.9(3) ?
    C12B C13B Br2B . . 119.5(4) ?
    C13B C14B C15B . . 119.3(4) ?
    C13B C14B H14B . . 120.3 ?
    C15B C14B H14B . . 120.3 ?
    C10B C15B C14B . . 119.7(4) ?
    C10B C15B H15B . . 120.1 ?
    C14B C15B H15B . . 120.1 ?
    C9C O1C C8C . . 116.0(3) ?
    C2C C1C C6C . . 121.2(4) ?
    C2C C1C H1CA . . 119.4 ?
    C6C C1C H1CA . . 119.4 ?
    C1C C2C C3C . . 118.1(4) ?
    C1C C2C H2CA . . 121.0 ?
    C3C C2C H2CA . . 121.0 ?
    C2C C3C C4C . . 122.3(4) ?
    C2C C3C Br1C . . 117.5(3) ?
    C4C C3C Br1C . . 120.2(4) ?
    C5C C4C C3C . . 118.8(4) ?
    C5C C4C H4CA . . 120.6 ?
    C3C C4C H4CA . . 120.6 ?
    C4C C5C C6C . . 119.9(4) ?
    C4C C5C H5CA . . 120.0 ?
    C6C C5C H5CA . . 120.0 ?
    C1C C6C C5C . . 119.6(4) ?
    C1C C6C C7C . . 117.5(4) ?
    C5C C6C C7C . . 122.8(4) ?
    O2C C7C C8C . . 121.8(4) ?
    O2C C7C C6C . . 121.4(4) ?
    C8C C7C C6C . . 116.8(4) ?
    O1C C8C C7C . . 111.3(4) ?
    O1C C8C H8CA . . 109.4 ?
    C7C C8C H8CA . . 109.4 ?
    O1C C8C H8CB . . 109.4 ?
    C7C C8C H8CB . . 109.4 ?
    H8CA C8C H8CB . . 108.0 ?
    O3C C9C O1C . . 123.7(4) ?
    O3C C9C C10C . . 124.1(4) ?
    O1C C9C C10C . . 112.2(4) ?
    C11C C10C C15C . . 119.1(4) ?
    C11C C10C C9C . . 118.0(4) ?
    C15C C10C C9C . . 122.9(4) ?
    C10C C11C C12C . . 121.1(4) ?
    C10C C11C H11C . . 119.4 ?
    C12C C11C H11C . . 119.4 ?
    C13C C12C C11C . . 118.4(4) ?
    C13C C12C H12C . . 120.8 ?
    C11C C12C H12C . . 120.8 ?
    C12C C13C C14C . . 121.9(4) ?
    C12C C13C Br2C . . 118.9(4) ?
    C14C C13C Br2C . . 119.2(3) ?
    C15C C14C C13C . . 118.4(4) ?
    C15C C14C H14C . . 120.8 ?
    C13C C14C H14C . . 120.8 ?
    C14C C15C C10C . . 121.0(4) ?
    C14C C15C H15C . . 119.5 ?
    C10C C15C H15C . . 119.5 ?
loop_
    _geom_torsion_atom_site_label_1
    _geom_torsion_atom_site_label_2
    _geom_torsion_atom_site_label_3
    _geom_torsion_atom_site_label_4
    _geom_torsion_site_symmetry_1
    _geom_torsion_site_symmetry_2
    _geom_torsion_site_symmetry_3
    _geom_torsion_site_symmetry_4
    _geom_torsion
    _geom_torsion_publ_flag
    C6A C1A C2A C3A . . . . 2.0(7) ?
    C1A C2A C3A C4A . . . . -3.0(7) ?
    C1A C2A C3A Br1A . . . . 177.8(4) ?
    C2A C3A C4A C5A . . . . 3.3(7) ?
    Br1A C3A C4A C5A . . . . -177.6(4) ?
    C3A C4A C5A C6A . . . . -2.5(7) ?
    C2A C1A C6A C5A . . . . -1.2(7) ?
    C2A C1A C6A C7A . . . . -179.0(4) ?
    C4A C5A C6A C1A . . . . 1.5(7) ?
    C4A C5A C6A C7A . . . . 179.3(4) ?
    C1A C6A C7A O2A . . . . -169.0(5) ?
    C5A C6A C7A O2A . . . . 13.2(7) ?
    C1A C6A C7A C8A . . . . 11.3(6) ?
    C5A C6A C7A C8A . . . . -166.4(4) ?
    C9A O1A C8A C7A . . . . 156.4(4) ?
    O2A C7A C8A O1A . . . . 5.2(6) ?
    C6A C7A C8A O1A . . . . -175.2(4) ?
    C8A O1A C9A O3A . . . . 1.6(6) ?
    C8A O1A C9A C10A . . . . -178.6(4) ?
    O3A C9A C10A C15A . . . . 5.4(7) ?
    O1A C9A C10A C15A . . . . -174.4(4) ?
    O3A C9A C10A C11A . . . . -175.5(4) ?
    O1A C9A C10A C11A . . . . 4.7(6) ?
    C15A C10A C11A C12A . . . . -0.1(7) ?
    C9A C10A C11A C12A . . . . -179.2(4) ?
    C10A C11A C12A C13A . . . . 0.2(7) ?
    C11A C12A C13A C14A . . . . 0.1(7) ?
    C11A C12A C13A Br2A . . . . 179.5(3) ?
    C12A C13A C14A C15A . . . . -0.5(7) ?
    Br2A C13A C14A C15A . . . . -179.8(4) ?
    C13A C14A C15A C10A . . . . 0.5(7) ?
    C11A C10A C15A C14A . . . . -0.3(7) ?
    C9A C10A C15A C14A . . . . 178.8(4) ?
    C6B C1B C2B C3B . . . . 0.7(7) ?
    C1B C2B C3B C4B . . . . -0.9(7) ?
    C1B C2B C3B Br1B . . . . 177.6(4) ?
    C2B C3B C4B C5B . . . . 0.9(7) ?
    Br1B C3B C4B C5B . . . . -177.6(4) ?
    C3B C4B C5B C6B . . . . -0.8(7) ?
    C2B C1B C6B C5B . . . . -0.6(7) ?
    C2B C1B C6B C7B . . . . 179.5(4) ?
    C4B C5B C6B C1B . . . . 0.6(7) ?
    C4B C5B C6B C7B . . . . -179.5(4) ?
    C1B C6B C7B O2B . . . . -6.5(7) ?
    C5B C6B C7B O2B . . . . 173.6(4) ?
    C1B C6B C7B C8B . . . . 173.6(4) ?
    C5B C6B C7B C8B . . . . -6.3(6) ?
    C9B O1B C8B C7B . . . . -171.8(4) ?
    O2B C7B C8B O1B . . . . -0.7(6) ?
    C6B C7B C8B O1B . . . . 179.2(4) ?
    C8B O1B C9B O3B . . . . 0.5(6) ?
    C8B O1B C9B C10B . . . . 178.8(4) ?
    O3B C9B C10B C15B . . . . 178.8(4) ?
    O1B C9B C10B C15B . . . . 0.5(6) ?
    O3B C9B C10B C11B . . . . -1.4(7) ?
    O1B C9B C10B C11B . . . . -179.7(4) ?
    C15B C10B C11B C12B . . . . 0.5(7) ?
    C9B C10B C11B C12B . . . . -179.3(4) ?
    C10B C11B C12B C13B . . . . -0.7(7) ?
    C11B C12B C13B C14B . . . . 0.7(7) ?
    C11B C12B C13B Br2B . . . . -178.1(4) ?
    C12B C13B C14B C15B . . . . -0.4(7) ?
    Br2B C13B C14B C15B . . . . 178.4(3) ?
    C11B C10B C15B C14B . . . . -0.2(6) ?
    C9B C10B C15B C14B . . . . 179.6(4) ?
    C13B C14B C15B C10B . . . . 0.1(6) ?
    C6C C1C C2C C3C . . . . -0.3(7) ?
    C1C C2C C3C C4C . . . . 1.2(7) ?
    C1C C2C C3C Br1C . . . . -178.9(3) ?
    C2C C3C C4C C5C . . . . -1.7(7) ?
    Br1C C3C C4C C5C . . . . 178.5(3) ?
    C3C C4C C5C C6C . . . . 1.1(7) ?
    C2C C1C C6C C5C . . . . -0.2(7) ?
    C2C C1C C6C C7C . . . . -179.8(4) ?
    C4C C5C C6C C1C . . . . -0.2(7) ?
    C4C C5C C6C C7C . . . . 179.3(4) ?
    C1C C6C C7C O2C . . . . 15.1(6) ?
    C5C C6C C7C O2C . . . . -164.4(4) ?
    C1C C6C C7C C8C . . . . -165.6(4) ?
    C5C C6C C7C C8C . . . . 14.9(6) ?
    C9C O1C C8C C7C . . . . -78.8(5) ?
    O2C C7C C8C O1C . . . . 13.7(6) ?
    C6C C7C C8C O1C . . . . -165.6(4) ?
    C8C O1C C9C O3C . . . . -1.3(6) ?
    C8C O1C C9C C10C . . . . -178.8(4) ?
    O3C C9C C10C C11C . . . . 5.2(7) ?
    O1C C9C C10C C11C . . . . -177.3(4) ?
    O3C C9C C10C C15C . . . . -173.0(4) ?
    O1C C9C C10C C15C . . . . 4.5(6) ?
    C15C C10C C11C C12C . . . . 1.1(7) ?
    C9C C10C C11C C12C . . . . -177.2(4) ?
    C10C C11C C12C C13C . . . . -0.6(7) ?
    C11C C12C C13C C14C . . . . 0.0(7) ?
    C11C C12C C13C Br2C . . . . 178.5(4) ?
    C12C C13C C14C C15C . . . . 0.2(7) ?
    Br2C C13C C14C C15C . . . . -178.3(3) ?
    C13C C14C C15C C10C . . . . 0.3(7) ?
    C11C C10C C15C C14C . . . . -0.9(7) ?
    C9C C10C C15C C14C . . . . 177.3(4) ?
loop_
    _geom_hbond_atom_site_label_D
    _geom_hbond_atom_site_label_H
    _geom_hbond_atom_site_label_A
    _geom_hbond_site_symmetry_A
    _geom_hbond_distance_DH
    _geom_hbond_distance_HA
    _geom_hbond_distance_DA
    _geom_hbond_angle_DHA
    _geom_hbond_publ_flag
    C8A H8AA O2C . 0.9900 2.3900 3.041(7) 122.00 yes
    C8A H8AB O2B . 0.9900 2.3600 3.157(6) 138.00 yes
    C5B H5BA O3C 1_645 0.9500 2.5200 3.424(6) 159.00 yes
    C2C H2CA O3A 1_565 0.9500 2.3500 3.093(7) 135.00 yes
    C15C H15C O2C 1_545 0.9500 2.5200 3.408(6) 155.00 yes
    C8C H8CB O3B 1_465 0.9900 2.5900 3.355(6) 134.00 yes
    C1B H1BA Cg1 1_555 0.9500 2.8500 3.567(6) 133.00 yes
    C14B H14B Cg2 1_555 0.9500 2.7800 3.498(5) 133.00 yes
    C5A H5AA Cg3 1_565 0.9500 2.7500 3.401(6) 126.00 yes
    C12A H12A Cg4 1_565 0.9500 2.7000 3.394(6) 130.00 yes
    C5C H5CA Cg4 1_455 0.9500 2.9400 3.691(6) 137.00 yes
    C11B H11B Cg5 1_645 0.9500 2.9300 3.596(6) 128.00 yes
    C2A H2AA Cg6 1_555 0.9500 2.8300 3.425(6) 122.00 yes
