# Supplementary material for: 2-(4-Bromo­phen­yl)-2-oxoethyl 4-bromo­benzoate
Source: Acta Crystallogr Sect E Struct Rep Online. 2011 Jun 4;67(Pt 7):o1582–3. doi: 10.1107/S1600536811020654 (PMC3152043; doi:10.1107/S1600536811020654)
Supplement: Supplementary file 2 [file e-67-o1582-Isup2.hkl]

# 
# h,k,l, Fc-squared, Fo-squared, sigma(Fo-squared) and status flag 
# 
data_I
_shelx_title ' cr03_0m in Pc (100K)' 
_shelx_refln_list_code          4 
_shelx_F_calc_maximum      631.82 
_exptl_crystal_F_000      1164.00 
_reflns_d_resolution_high  0.6178 
 
loop_ 
 _symmetry_equiv_pos_as_xyz 
 'x, y, z' 
 'x, -y, z+1/2' 
 
_cell_length_a    11.0483 
_cell_length_b     5.9079 
_cell_length_c    33.8550 
_cell_angle_alpha  90.000 
_cell_angle_beta  108.802 
_cell_angle_gamma  90.000 
 
_shelx_F_squared_multiplier     1.000 
 
loop_ 
 _refln_index_h 
 _refln_index_k 
 _refln_index_l 
 _refln_F_squared_calc 
 _refln_F_squared_meas 
 _refln_F_squared_sigma 
 _refln_observed_status 
   4   0 -54      300.11      449.35    142.81 o 
   5   0 -54      845.03      935.86    166.85 o 
   6   0 -54      241.44      365.12    141.87 o 
   7   0 -54      125.66      138.85    122.26 o 
   8   0 -54        3.94      -77.36    118.70 o 
   4   1 -54      449.38      533.89    106.23 o 
   5   1 -54      259.40      441.68    100.63 o 
   6   1 -54      431.05      390.95     95.62 o 
   7   1 -54      766.53      733.06    109.45 o 
   2   1 -53       36.89       84.00     95.25 o 
   3   1 -53       35.67       76.47     90.57 o 
   4   1 -53      196.26      287.92     95.61 o 
   5   1 -53       13.70       61.18     90.11 o 
   6   1 -53      240.98      137.91    146.10 o 
   7   1 -53      125.56      204.62     89.71 o 
   8   1 -53       55.14       42.47     86.13 o 
   9   1 -53       25.33      121.62     90.24 o 
   4   2 -53       12.01       28.32    158.66 o 
   5   2 -53      226.91      320.55     97.98 o 
   6   2 -53      214.73      280.96     78.39 o 
   7   2 -53       96.29      126.99     75.27 o 
   1   0 -52      779.95      972.30    171.22 o 
   2   0 -52      701.17      479.52    144.93 o 
   3   0 -52      335.88      352.60    133.76 o 
   4   0 -52      153.64      212.33    128.09 o 
   5   0 -52      149.47      219.38    126.38 o 
   6   0 -52      958.24     1192.61    175.52 o 
   7   0 -52      317.13      405.91    141.76 o 
   8   0 -52      166.18      177.92    124.64 o 
   9   0 -52     1774.17     1737.20    209.22 o 
  10   0 -52      242.30      244.39    129.37 o 
   1   1 -52       70.79      142.68    106.94 o 
   2   1 -52      751.04      770.46    114.76 o 
   3   1 -52      513.53      538.61    106.67 o 
   4   1 -52      886.08      847.86    114.58 o 
   5   1 -52        4.59      -45.38     84.58 o 
   6   1 -52      632.11      819.80    151.30 o 
   7   1 -52      295.64      140.19    163.37 o 
   8   1 -52       66.80       80.90     89.33 o 
   9   1 -52      186.41      146.50     88.77 o 
  10   1 -52       97.73      202.01     91.06 o 
   2   2 -52      176.48      176.90     96.11 o 
   3   2 -52       62.16       10.68     92.54 o 
   4   2 -52       39.39       19.93    165.53 o 
   5   2 -52       87.58      166.67     74.67 o 
   6   2 -52      338.48      422.34     79.60 o 
   7   2 -52      146.30      140.87     74.31 o 
   8   2 -52       72.71       50.48     72.32 o 
   9   2 -52      182.16      283.68     77.64 o 
   0   1 -51      237.29      366.10     99.67 o 
   1   1 -51       64.73      203.15     93.16 o 
   2   1 -51      262.83      322.26     96.83 o 
   3   1 -51      129.59      236.52     94.15 o 
   4   1 -51      146.52      146.87    105.94 o 
   5   1 -51       14.61       53.34     85.70 o 
   6   1 -51       44.02       31.15     60.48 o 
   7   1 -51      183.43      259.69    133.44 o 
   8   1 -51       26.33       43.28     84.11 o 
   9   1 -51       15.79      -14.68     85.43 o 
  10   1 -51       80.12       25.37     71.56 o 
  11   1 -51      292.03      276.74     79.63 o 
   1   2 -51      281.05      437.31    103.68 o 
   2   2 -51      547.96      719.83    112.88 o 
   3   2 -51      359.36      355.68     99.48 o 
   4   2 -51      172.86      182.67     93.25 o 
   5   2 -51      132.99      100.97     72.73 o 
   6   2 -51      626.22      671.25     86.68 o 
   7   2 -51      325.77      311.87     77.23 o 
   8   2 -51      197.24      237.92     75.87 o 
   9   2 -51      726.77      831.25     91.72 o 
  10   2 -51      487.23      480.02     83.88 o 
   3   3 -51      688.23      809.94     97.26 o 
   4   3 -51      665.23      637.01     90.71 o 
   5   3 -51        9.17      -12.15     86.91 o 
   6   3 -51      131.19      109.06     76.80 o 
   7   3 -51      368.29      389.92     82.28 o 
   8   3 -51      109.11      179.19    112.20 o 
  -1   0 -50       21.50      258.00    127.95 o 
   0   0 -50     1084.74     1349.88    186.84 o 
   1   0 -50      695.23     1016.40    169.20 o 
   2   0 -50     1198.06     1472.54    189.43 o 
   3   0 -50      769.84      982.68    170.45 o 
   4   0 -50      661.43      450.22    136.84 o 
   5   0 -50       48.55      158.81    121.26 o 
   6   0 -50     1480.80     1704.34    201.39 o 
   7   0 -50      494.21      593.69    140.73 o 
   8   0 -50      541.30      680.86    149.06 o 
   9   0 -50     1301.58     1346.48    183.38 o 
  10   0 -50      554.49      526.01    137.75 o 
  11   0 -50       84.09      -23.25    121.30 o 
  -1   1 -50      201.53      259.30     96.29 o 
   0   1 -50      326.74      335.98     95.59 o 
   1   1 -50       64.98       58.10     90.62 o 
   2   1 -50      965.99     1164.80    163.24 o 
   3   1 -50     1136.19     1246.04    126.21 o 
   4   1 -50      771.12      821.32    111.09 o 
   5   1 -50      162.73      237.03     89.39 o 
   6   1 -50       23.10       50.16     81.17 o 
   7   1 -50      207.15      401.59    137.82 o 
   8   1 -50      497.98      602.74    100.31 o 
   9   1 -50      282.77      372.87     94.40 o 
  10   1 -50      320.13      337.68     79.74 o 
  11   1 -50      979.97      937.28     96.06 o 
   0   2 -50      360.18      519.85    105.89 o 
   1   2 -50      143.71      227.76     95.16 o 
   2   2 -50      398.76      435.71    103.94 o 
   3   2 -50      112.39      103.89     89.97 o 
   4   2 -50      522.00      558.78     82.82 o 
   5   2 -50       15.44       79.25     68.42 o 
   6   2 -50      360.86      333.21     76.56 o 
   7   2 -50       49.48       72.92     70.82 o 
   8   2 -50       13.34       20.09     69.94 o 
   9   2 -50      439.49      392.71     79.61 o 
  10   2 -50      329.30      353.19     80.32 o 
  11   2 -50       15.11       46.29     89.33 o 
   1   3 -50       80.30       61.28    132.48 o 
   2   3 -50        8.31       78.53    110.60 o 
   3   3 -50       32.56      105.82     77.65 o 
   4   3 -50       40.94       36.78     75.25 o 
   5   3 -50       25.26       17.21     73.10 o 
   6   3 -50       22.78       37.56    106.07 o 
   7   3 -50       45.48      189.36     76.87 o 
   8   3 -50        9.70      125.87     62.07 o 
   9   3 -50      194.51      402.47     92.97 o 
  -2   1 -49      197.18      239.17    163.61 o 
  -1   1 -49       27.56      132.79     90.12 o 
   0   1 -49       42.10      102.49     92.47 o 
   1   1 -49        4.15      124.13     87.14 o 
   2   1 -49      435.21      431.20    100.07 o 
   3   1 -49      546.05      912.42    109.37 o 
   4   1 -49      175.15      322.78     90.25 o 
   5   1 -49       13.22       67.45     83.49 o 
   6   1 -49       94.15       92.63     88.21 o 
   7   1 -49       44.33      149.01     81.69 o 
   8   1 -49      288.00      260.51    104.93 o 
   9   1 -49      167.88      228.79     74.29 o 
  10   1 -49      154.98      229.81     74.38 o 
  11   1 -49      196.10      233.32     75.40 o 
  12   1 -49      188.96      131.37     90.22 o 
  -1   2 -49        4.81       19.64    127.40 o 
   0   2 -49      702.12      868.62    117.42 o 
   1   2 -49       70.56       59.35     89.49 o 
   2   2 -49      484.57      673.58    154.10 o 
   3   2 -49      247.88      343.79     96.35 o 
   4   2 -49      780.00      967.90     93.56 o 
   5   2 -49      465.54      412.72     70.13 o 
   6   2 -49     1594.33     1732.51    120.62 o 
   7   2 -49       10.17       26.62     69.20 o 
   8   2 -49      104.28      145.31     86.33 o 
   9   2 -49      314.74      294.22     97.22 o 
  10   2 -49      201.23      254.83     77.46 o 
  11   2 -49      123.47       53.07     91.98 o 
   0   3 -49      231.13      280.57    116.31 o 
   1   3 -49      126.62      118.03     84.16 o 
   2   3 -49     1113.09     1325.84    111.81 o 
   3   3 -49      991.92     1106.00    103.53 o 
   4   3 -49      480.64      563.94     86.74 o 
   5   3 -49      298.25      371.66     82.06 o 
   6   3 -49       15.26        8.43     72.86 o 
   7   3 -49      249.59      285.07     80.26 o 
   8   3 -49      716.66      912.50    114.14 o 
   9   3 -49      133.45      159.75     77.36 o 
  10   3 -49      111.25       98.15     90.30 o 
   3   4 -49      113.52      122.88    114.65 o 
   4   4 -49      482.31      375.81     73.96 o 
   5   4 -49      274.12      257.42     86.90 o 
   6   4 -49      774.35      914.86    169.06 o 
   7   4 -49        6.70       31.48     76.12 o 
  -3   0 -48     1205.38     1540.61    188.91 o 
  -2   0 -48      308.08      328.99    131.86 o 
  -1   0 -48       53.20      167.46    125.87 o 
   0   0 -48     1187.03     1206.28    180.56 o 
   1   0 -48       85.06      197.59    122.49 o 
   2   0 -48      289.73      443.04    129.70 o 
   3   0 -48      445.88      389.32    133.69 o 
   4   0 -48     1869.46     1961.31    214.09 o 
   5   0 -48     1450.53     1615.70    192.96 o 
   7   0 -48       75.33       65.30    112.79 o 
   8   0 -48      283.02      218.96    125.34 o 
   9   0 -48      160.17       91.13    118.85 o 
  10   0 -48      302.64      167.59    116.13 o 
  11   0 -48      111.11        9.25    120.51 o 
  -2   1 -48      173.83      232.43     93.93 o 
  -1   1 -48      722.31      846.98    113.09 o 
   0   1 -48      552.46      754.91    111.64 o 
   1   1 -48       53.50       45.79     85.25 o 
   2   1 -48     1081.65     1257.13    124.26 o 
   3   1 -48     1853.23     2340.11    242.99 o 
   4   1 -48      416.01      588.85     98.88 o 
   5   1 -48      187.50      290.55     87.89 o 
   6   1 -48      290.91      338.65     89.42 o 
   7   1 -48       35.20       90.62     81.52 o 
   8   1 -48      803.39      776.22    104.49 o 
   9   1 -48      117.48       87.88     68.46 o 
  10   1 -48       13.12       21.01     69.98 o 
  11   1 -48     1353.82     1413.64    109.80 o 
  12   1 -48      492.02      375.51    167.42 o 
  -2   2 -48      225.08      575.98    106.55 o 
  -1   2 -48       86.20      348.27     98.44 o 
   0   2 -48      329.52      407.90     98.76 o 
   1   2 -48      103.87      193.08     93.22 o 
   2   2 -48      402.57      629.86    145.50 o 
   3   2 -48      394.58      383.55     76.43 o 
   4   2 -48      425.82      539.45     80.35 o 
   5   2 -48      135.79       31.13     45.61 o 
   6   2 -48      297.65      399.14     77.35 o 
   7   2 -48       47.63        6.05     65.95 o 
   8   2 -48      141.52      187.48     71.78 o 
   9   2 -48      182.27      282.50     74.23 o 
  10   2 -48       13.94       39.61     75.70 o 
  11   2 -48       43.34       51.71     90.05 o 
  12   2 -48       79.28       53.09     88.89 o 
  -1   3 -48        2.23      -57.97    104.91 o 
   0   3 -48       10.67      -74.76     74.76 o 
   1   3 -48       69.85       79.86     76.48 o 
   2   3 -48       13.11      174.44     77.49 o 
   3   3 -48       98.85      153.01     77.44 o 
   4   3 -48      278.05      328.85     80.40 o 
   5   3 -48      529.23      633.52     88.20 o 
   6   3 -48       11.08       15.99     76.15 o 
   7   3 -48      169.29      231.78     84.81 o 
   8   3 -48        3.41      163.64     54.49 o 
   9   3 -48       70.41      165.10     74.78 o 
  10   3 -48        2.72      -87.43     87.43 o 
  11   3 -48       78.53       17.67     87.22 o 
   2   4 -48       67.43       30.07    121.74 o 
   3   4 -48       52.17      123.77    177.52 o 
   4   4 -48      376.64      381.43    200.75 o 
   5   4 -48       48.03       66.08     79.37 o 
   6   4 -48      117.21      137.19     91.25 o 
   7   4 -48       13.86      103.79     85.61 o 
   8   4 -48       51.62       30.79     82.44 o 
   9   4 -48       51.33       76.64    122.97 o 
  -3   1 -47      150.84      391.44     95.68 o 
  -2   1 -47       11.61      117.17     86.92 o 
  -1   1 -47      267.02      380.94     94.23 o 
   0   1 -47      189.45      356.05     92.62 o 
   1   1 -47       20.99      -67.38     81.48 o 
   2   1 -47      159.88      346.44     88.67 o 
   3   1 -47      249.34      376.53     90.64 o 
   4   1 -47       82.78      101.10     96.46 o 
   5   1 -47       69.02       66.52     75.66 o 
   6   1 -47      118.46      200.84     83.04 o 
   7   1 -47      160.67      254.19     85.37 o 
   8   1 -47      311.06      255.69     72.20 o 
   9   1 -47        5.04       27.54     67.33 o 
  10   1 -47        3.56       46.14     67.17 o 
  11   1 -47      182.44       83.13    141.49 o 
  12   1 -47      168.20      196.72     97.93 o 
  13   1 -47       13.84      454.05    132.40 o 
  -2   2 -47      182.51      435.45     99.57 o 
  -1   2 -47       83.32      303.77     95.11 o 
   0   2 -47      535.07      674.20    107.45 o 
   1   2 -47      399.01      680.31    125.07 o 
   2   2 -47       45.78      214.15     90.38 o 
   3   2 -47      414.73      486.17     79.83 o 
   4   2 -47     1289.29     1558.58    159.88 o 
   5   2 -47      517.17      318.98    112.72 o 
   6   2 -47      945.17      885.58     92.29 o 
   7   2 -47      243.82      319.77     69.84 o 
   8   2 -47       78.11      154.08     71.25 o 
   9   2 -47       50.32      140.67     71.97 o 
  10   2 -47       97.57      121.35     74.82 o 
  11   2 -47       92.23       73.09     91.33 o 
  12   2 -47       74.57       44.22     88.05 o 
  -1   3 -47     1165.07     1369.43    113.98 o 
   0   3 -47      507.05      475.65     99.44 o 
   1   3 -47       50.44       98.65     76.17 o 
   2   3 -47     1076.90     1262.31    107.31 o 
   3   3 -47      771.63      967.77    105.46 o 
   4   3 -47      668.86      884.04     93.25 o 
   5   3 -47      236.38      248.18     78.10 o 
   6   3 -47      297.50      380.29     90.14 o 
   7   3 -47       49.49      143.42     74.89 o 
   8   3 -47      646.23      639.00    130.20 o 
   9   3 -47      271.90      315.83     79.32 o 
  10   3 -47       86.26       79.72     88.37 o 
  11   3 -47     1040.82      952.41    173.74 o 
   0   4 -47      324.62      422.86    117.66 o 
   1   4 -47      473.22      507.56     91.40 o 
   2   4 -47      141.09      219.31     85.99 o 
   3   4 -47      405.00      470.55     91.31 o 
   4   4 -47     1145.74     1240.97    134.31 o 
   5   4 -47      723.38      766.65    172.34 o 
   6   4 -47     1627.69     1769.21    376.98 o 
   7   4 -47      247.63      218.27    142.59 o 
   8   4 -47       82.39       64.91     96.64 o 
   9   4 -47       48.44       35.72     72.49 o 
  -3   0 -46     2116.92     2229.97    231.68 o 
  -2   0 -46      543.81      856.49    154.41 o 
  -1   0 -46      484.50      632.45    144.31 o 
   0   0 -46     1374.29     1609.63    197.94 o 
   1   0 -46     1007.02     1120.59    168.17 o 
   2   0 -46      216.44      167.92    107.09 o 
   3   0 -46      637.64      818.01    145.66 o 
   4   0 -46     3486.92     3817.48    312.01 o 
   5   0 -46     1962.86     2233.86    222.53 o 
   7   0 -46      476.00      507.40    127.27 o 
   8   0 -46      106.34      131.21    109.69 o 
   9   0 -46      166.97      149.18    116.33 o 
  10   0 -46       97.38      171.31    112.05 o 
  11   0 -46      744.29      810.96    147.79 o 
  -4   1 -46       85.19      432.82    147.83 o 
  -3   1 -46      577.95      816.02    112.56 o 
  -2   1 -46       86.91      182.48     91.41 o 
  -1   1 -46     1591.17     1794.73    150.35 o 
   0   1 -46      819.52      990.63    116.28 o 
   1   1 -46       87.92       75.46     84.74 o 
   2   1 -46      415.24      423.42     91.07 o 
   3   1 -46      195.74      202.95    100.96 o 
   4   1 -46      621.28      657.58     98.60 o 
   5   1 -46      672.17      760.25    101.26 o 
   6   1 -46     1028.52     1012.86    108.78 o 
   7   1 -46      742.12      766.68     83.06 o 
   8   1 -46     2338.63     2532.54    143.88 o 
   9   1 -46       33.97       95.19     67.43 o 
  10   1 -46       97.39      149.24     71.08 o 
  11   1 -46      572.33      498.86    157.97 o 
  13   1 -46       33.76       62.27    127.21 o 
  -3   2 -46      528.85      997.65    178.47 o 
  -2   2 -46      227.76      325.81     94.20 o 
  -1   2 -46      193.42      191.50     91.37 o 
   0   2 -46      231.73      389.60     94.47 o 
   1   2 -46      541.90      704.81    108.24 o 
   2   2 -46       34.54       30.95     67.55 o 
   3   2 -46       25.91       -2.07     81.26 o 
   4   2 -46      908.82     1043.56     92.39 o 
   5   2 -46      283.15      252.74     68.13 o 
   6   2 -46      949.99     1141.33     96.87 o 
   7   2 -46      268.37      341.91    150.76 o 
   8   2 -46       79.24      129.63     72.25 o 
   9   2 -46       68.93      133.59     75.98 o 
  10   2 -46       53.62       82.60     72.77 o 
  11   2 -46      187.36      127.24     92.23 o 
  12   2 -46      198.19      152.92     93.38 o 
  13   2 -46      252.41      392.83    151.55 o 
  -2   3 -46       90.38      272.93    288.05 o 
  -1   3 -46        0.24      119.97     76.08 o 
   0   3 -46       15.02       26.96     75.77 o 
   1   3 -46       66.75      195.63     77.54 o 
   2   3 -46       35.80       47.94     73.17 o 
   3   3 -46      110.87      100.12     90.83 o 
   4   3 -46       76.68      126.65     73.64 o 
   5   3 -46       17.91        9.40     91.17 o 
   6   3 -46      302.99      363.50    132.06 o 
   7   3 -46      142.41      139.53     88.27 o 
   8   3 -46      182.47      220.63     74.39 o 
   9   3 -46       52.20       76.28     72.53 o 
  10   3 -46       18.28       -9.46     84.54 o 
  11   3 -46       50.29       68.86     86.66 o 
  12   3 -46       33.00       66.83     87.84 o 
   0   4 -46       51.25      183.27     82.86 o 
   1   4 -46      532.91      747.80    144.78 o 
   2   4 -46      195.59      189.00     93.03 o 
   3   4 -46      102.58      101.83     80.34 o 
   4   4 -46       49.66       91.82     74.52 o 
   5   4 -46      195.52      265.53     95.20 o 
   6   4 -46      195.24      183.45    167.13 o 
   7   4 -46       93.75       45.36     84.59 o 
   8   4 -46       98.48       51.60     72.47 o 
   9   4 -46       73.06       -8.47    100.90 o 
  10   4 -46       36.72       58.17     84.46 o 
   3   5 -46      120.78       82.06    163.89 o 
   4   5 -46       87.99       15.01     76.97 o 
   5   5 -46      113.75      188.94     81.22 o 
   6   5 -46      148.42      -16.50     79.54 o 
   7   5 -46      213.57       97.21    144.96 o 
  -4   1 -45       29.44       99.22    137.49 o 
  -3   1 -45      163.22      262.19     92.83 o 
  -2   1 -45       62.60      137.55    156.65 o 
  -1   1 -45      963.37     1299.17    145.46 o 
   0   1 -45      169.03      284.19     88.21 o 
   1   1 -45        0.87       58.35     78.32 o 
   2   1 -45      374.30      537.44     93.92 o 
   3   1 -45      285.98      313.42     91.73 o 
   4   1 -45      430.91      673.18     97.27 o 
   5   1 -45      428.17      440.42     86.05 o 
   6   1 -45      922.12     1037.55    103.06 o 
   7   1 -45      358.90      343.66     71.27 o 
   8   1 -45      812.91      969.45    113.67 o 
   9   1 -45      165.92      206.26     68.88 o 
  10   1 -45       15.52       36.94     63.96 o 
  11   1 -45       55.10       59.64     79.10 o 
  12   1 -45        8.56      158.67    120.56 o 
  13   1 -45        0.58       17.82    128.24 o 
  14   1 -45       53.96       26.69    133.42 o 
  -4   2 -45      162.66      297.72    140.83 o 
  -3   2 -45     1079.55     1444.69    208.52 o 
  -2   2 -45      112.43      212.89    141.32 o 
  -1   2 -45      228.31      235.59    107.26 o 
   0   2 -45      341.02      402.71     94.06 o 
   1   2 -45     1494.62     1802.59    262.26 o 
   2   2 -45      238.32      312.65     81.69 o 
   3   2 -45      616.74      608.58     80.51 o 
   4   2 -45      954.28     1084.34     93.56 o 
   5   2 -45      743.29      729.37     84.04 o 
   6   2 -45      790.02      818.99     85.00 o 
   7   2 -45      444.37      600.53    137.60 o 
   8   2 -45       54.44       93.45     67.39 o 
   9   2 -45      538.93      570.26     83.03 o 
  10   2 -45      186.12      187.02     73.33 o 
  11   2 -45      486.07      516.54    104.24 o 
  12   2 -45      248.66      243.68    100.84 o 
  13   2 -45      491.59      551.93    157.52 o 
  -3   3 -45      458.69      780.25    178.60 o 
  -2   3 -45      135.63      215.14     79.79 o 
  -1   3 -45     2084.05     2168.30    235.09 o 
   0   3 -45     1078.68     1078.47    103.64 o 
   1   3 -45       47.77       60.79     72.36 o 
   2   3 -45      482.19      630.20    113.69 o 
   3   3 -45      129.68      183.62     75.12 o 
   4   3 -45      596.86      681.19    152.52 o 
   5   3 -45      800.64      850.86    107.41 o 
   6   3 -45      736.40      797.64    136.63 o 
   7   3 -45      882.13      955.78    226.84 o 
   8   3 -45     2287.97     2170.24    316.10 o 
   9   3 -45       33.82       43.60     68.77 o 
  10   3 -45      171.72       53.58    136.28 o 
  11   3 -45      366.93      319.25    139.82 o 
  12   3 -45      288.39      239.12    119.68 o 
  -1   4 -45      374.07      525.11     93.97 o 
   0   4 -45      322.80      586.60     93.73 o 
   1   4 -45      465.55      604.33    107.37 o 
   2   4 -45      312.77      427.72     90.45 o 
   3   4 -45      238.94      131.23    104.88 o 
   4   4 -45      738.10      708.14    130.14 o 
   5   4 -45      344.47      434.32    104.65 o 
   6   4 -45      540.35      766.30    115.33 o 
   7   4 -45      194.87      129.68     74.24 o 
   8   4 -45       40.76       52.67     70.46 o 
   9   4 -45       39.81       24.20     85.54 o 
  10   4 -45      299.63      311.42    100.54 o 
  11   4 -45      148.69      126.53     87.08 o 
   1   5 -45      179.36      169.52    111.83 o 
   2   5 -45        9.82      -10.73     78.51 o 
   3   5 -45      376.65      291.21    137.26 o 
   4   5 -45      137.26      150.30     81.09 o 
   5   5 -45       91.05       66.09     81.82 o 
   6   5 -45      489.87      525.89    112.32 o 
   7   5 -45       40.53        2.96     93.20 o 
   8   5 -45      520.20      339.72    127.84 o 
  -4   0 -44      405.47      539.87    149.37 o 
  -3   0 -44     2166.25     2694.64    258.29 o 
  -2   0 -44       99.70      264.75    125.47 o 
  -1   0 -44      781.64      642.84    145.93 o 
   0   0 -44      209.27      275.92    120.53 o 
   1   0 -44     3801.75     3991.44    323.15 o 
   2   0 -44     1323.72     1633.07    196.99 o 
   3   0 -44     1199.22     1571.11    189.92 o 
   4   0 -44     1236.42     1163.73    158.03 o 
   5   0 -44     1573.10     1738.68    192.86 o 
   6   0 -44     1245.63     1360.95    165.79 o 
   7   0 -44      831.80      755.62    135.56 o 
   8   0 -44      162.31      136.01    107.18 o 
   9   0 -44     1065.36      999.64    155.85 o 
  10   0 -44     1066.41     1316.11    163.88 o 
  11   0 -44      150.01      214.90    112.95 o 
  -4   1 -44      346.14      580.04    150.07 o 
  -3   1 -44      532.87      635.18    105.09 o 
  -2   1 -44      386.68      476.62     94.95 o 
  -1   1 -44     2558.00     2996.83    219.41 o 
   0   1 -44     1774.95     1936.03    151.81 o 
   1   1 -44      134.56      127.48     79.11 o 
   2   1 -44      837.21      838.78    102.90 o 
   3   1 -44      386.63      541.93     90.64 o 
   4   1 -44      109.74      188.99     78.65 o 
   5   1 -44      963.83      971.82    146.16 o 
   6   1 -44     1752.16     1758.20    118.90 o 
   7   1 -44      553.26      486.87     84.01 o 
   8   1 -44     3206.04     3416.47    167.43 o 
   9   1 -44      298.87      262.34     98.12 o 
  10   1 -44       12.33       24.61     64.47 o 
  11   1 -44      127.24      208.29    172.96 o 
  12   1 -44       21.61     -117.81    117.81 o 
  13   1 -44      195.55      139.18    146.68 o 
  14   1 -44      193.83      112.15    147.74 o 
  -4   2 -44       29.59      259.13    145.12 o 
  -3   2 -44      669.80      999.18    114.71 o 
  -2   2 -44      226.78      258.87     91.05 o 
  -1   2 -44      332.53      286.00    120.22 o 
   0   2 -44      255.56      190.06     96.07 o 
   1   2 -44      603.20      682.07    102.52 o 
   2   2 -44       65.33      158.96     67.13 o 
   3   2 -44      237.39      285.52     69.55 o 
   4   2 -44      160.20      177.41     65.87 o 
   5   2 -44      632.34      707.48     91.58 o 
   6   2 -44      592.64      655.12     80.20 o 
   7   2 -44       57.00      133.95     60.53 o 
   8   2 -44      205.16      236.54     78.03 o 
   9   2 -44      127.40      249.00     73.36 o 
  10   2 -44      872.18      866.56     92.88 o 
  11   2 -44       19.74       -2.61    117.01 o 
  12   2 -44       76.94       50.22     91.35 o 
  13   2 -44      500.69      596.14    155.80 o 
  14   2 -44      150.11      122.40    136.54 o 
  -3   3 -44        0.36      244.87    151.66 o 
  -2   3 -44      140.72      161.23     92.12 o 
  -1   3 -44       43.60      103.08    107.01 o 
   0   3 -44       47.84       44.90     72.94 o 
   1   3 -44       64.87       28.40     71.95 o 
   2   3 -44      185.72      239.42     78.55 o 
   3   3 -44      407.53      458.86     83.32 o 
   4   3 -44      157.45       81.70     43.43 o 
   5   3 -44        6.80       42.03    123.31 o 
   6   3 -44      183.97      171.89    117.02 o 
   7   3 -44       16.63       50.26     67.00 o 
   8   3 -44      151.95      161.84    118.53 o 
   9   3 -44       80.15       70.28     67.49 o 
  10   3 -44      444.73      319.18    192.05 o 
  11   3 -44       42.24      113.42     81.92 o 
  12   3 -44        3.67      -79.38     79.38 o 
  13   3 -44       70.05      112.43    128.95 o 
  -2   4 -44      220.46      262.45    222.76 o 
  -1   4 -44        9.67      -58.53     77.07 o 
   0   4 -44       42.50       -6.44     78.99 o 
   1   4 -44      718.64      895.09    111.95 o 
   2   4 -44       53.27       98.96    134.40 o 
   3   4 -44      198.28      179.40     79.02 o 
   4   4 -44       88.80       47.31    107.77 o 
   5   4 -44       15.82       -8.08     71.34 o 
   6   4 -44       33.66       43.02     73.51 o 
   7   4 -44       12.17      -67.94     72.21 o 
   8   4 -44       47.54     -139.26    263.30 o 
   9   4 -44      178.97      143.17     91.41 o 
  10   4 -44       68.43       86.16     88.89 o 
  11   4 -44        6.28      -29.11     84.58 o 
   0   5 -44      210.81      287.48     91.10 o 
   1   5 -44      106.49       86.27     85.36 o 
   2   5 -44       96.57      105.84     88.27 o 
   3   5 -44      152.56      109.60     64.51 o 
   4   5 -44      164.53      -26.89     96.32 o 
   5   5 -44      198.20       43.70     94.33 o 
   6   5 -44      153.10      108.87     97.89 o 
   7   5 -44      269.26      175.41    132.96 o 
   8   5 -44      607.52      555.71    108.18 o 
   9   5 -44       47.10      -12.68     70.80 o 
  -4   1 -43       64.92      331.83    135.66 o 
  -3   1 -43      145.75      212.10    151.62 o 
  -2   1 -43      204.70      275.38     89.53 o 
  -1   1 -43      407.27      738.57    101.48 o 
   0   1 -43      683.56      964.55    107.36 o 
   1   1 -43       20.23       25.57     74.69 o 
   2   1 -43       43.91      140.95     77.17 o 
   3   1 -43      432.23      644.07     99.17 o 
   4   1 -43      132.63      266.04     77.61 o 
   5   1 -43      182.51      218.63     87.59 o 
   6   1 -43      165.83      132.31     88.48 o 
   7   1 -43      372.94      490.23     72.38 o 
   8   1 -43      730.93      850.94     85.10 o 
   9   1 -43      181.97      169.03     88.97 o 
  10   1 -43       33.67      116.33     64.60 o 
  11   1 -43       10.38       53.84     80.90 o 
  12   1 -43       19.57     -119.25    119.25 o 
  13   1 -43      165.58       -5.09    140.73 o 
  14   1 -43       16.68      168.69    146.22 o 
  -5   2 -43       12.86      251.82    142.57 o 
  -4   2 -43      178.63      363.76    150.53 o 
  -3   2 -43     1021.31     1311.91    130.13 o 
  -2   2 -43      352.82      528.56    146.30 o 
  -1   2 -43      425.93      536.25    195.71 o 
   0   2 -43       71.21       76.06     89.23 o 
   1   2 -43     2451.78     2929.47    162.69 o 
   2   2 -43      477.61      554.27     76.05 o 
   3   2 -43      313.90      448.63     72.53 o 
   4   2 -43      768.80      800.68     85.14 o 
   5   2 -43     1018.09     1138.42    103.73 o 
   6   2 -43      386.92      420.72     73.23 o 
   7   2 -43      330.32      446.06     82.64 o 
   8   2 -43      174.48      212.96     87.27 o 
   9   2 -43      538.00      583.36     81.77 o 
  10   2 -43     1290.33     1188.18    101.40 o 
  11   2 -43       61.52       23.72     88.89 o 
  12   2 -43      126.54      111.98     95.48 o 
  13   2 -43      234.72       74.77    127.38 o 
  14   2 -43       92.91      -15.48    121.72 o 
  -4   3 -43      583.66      968.30    184.69 o 
  -3   3 -43      298.09      455.90    158.61 o 
  -2   3 -43      502.09      567.16     89.33 o 
  -1   3 -43     2890.81     3351.26    176.46 o 
   0   3 -43      706.05      828.24    100.60 o 
   1   3 -43      228.68      286.80    121.04 o 
   2   3 -43      483.26      560.64     83.69 o 
   3   3 -43      329.98      329.40    126.08 o 
   4   3 -43       37.73      -20.02     44.06 o 
   5   3 -43      786.58      753.74    160.21 o 
   6   3 -43     1395.44     1391.96    302.59 o 
   7   3 -43      860.77      915.65    109.51 o 
   8   3 -43     3030.20     3148.01    210.26 o 
   9   3 -43      269.68      104.64     69.63 o 
  10   3 -43       15.74       20.93     78.72 o 
  11   3 -43       42.90      119.29     80.01 o 
  12   3 -43       62.90      101.20     83.34 o 
  13   3 -43      160.52       98.99    128.70 o 
  -3   4 -43      813.03     1007.67    276.04 o 
  -2   4 -43      486.88      901.65    137.27 o 
  -1   4 -43      495.07      579.69     92.31 o 
   0   4 -43      176.92      184.03     82.47 o 
   1   4 -43     2376.73     2422.37    189.42 o 
   2   4 -43      735.01      703.07    131.42 o 
   3   4 -43     1326.22     1530.07    324.35 o 
   4   4 -43       95.50      123.69     74.34 o 
   5   4 -43      761.27      671.95    134.23 o 
   6   4 -43      177.69       90.95     73.48 o 
   7   4 -43      371.29      189.72    118.30 o 
   8   4 -43      218.53      301.63    123.66 o 
   9   4 -43      458.79      444.21     99.26 o 
  10   4 -43      827.42      837.30    187.45 o 
  11   4 -43      344.28      293.54    133.33 o 
  12   4 -43        9.93       15.44     87.03 o 
  -1   5 -43      749.02      793.84    104.66 o 
   0   5 -43      935.24      926.73    108.63 o 
   1   5 -43       85.02       50.83     78.90 o 
   2   5 -43      115.74      -72.95     72.95 o 
   3   5 -43      606.21      387.54    106.99 o 
   4   5 -43       77.42     -115.50    119.99 o 
   5   5 -43      120.40       57.51     95.42 o 
   6   5 -43      784.13      749.33    113.05 o 
   7   5 -43      304.43      210.35     88.03 o 
   8   5 -43      813.59      692.05    100.10 o 
   9   5 -43      190.55       81.84     92.78 o 
  10   5 -43        9.90      -53.45     83.75 o 
  -4   0 -42       13.93      263.11    130.76 o 
  -3   0 -42     1146.79     1312.69    180.90 o 
  -2   0 -42      896.88     1047.82    156.61 o 
  -1   0 -42      782.80     1077.65    154.18 o 
   0   0 -42       31.67       83.29    111.98 o 
   1   0 -42     6369.13     7052.29    536.18 o 
   2   0 -42     2260.25     2566.29    236.50 o 
   3   0 -42      482.25      293.07    110.77 o 
   4   0 -42      674.19      704.12    126.09 o 
   5   0 -42     1316.48     1510.22    180.00 o 
   6   0 -42      173.00      273.61    106.97 o 
   7   0 -42      568.01      707.64    126.80 o 
   8   0 -42      649.60      704.93    128.67 o 
   9   0 -42     2132.37     2269.65    223.78 o 
  10   0 -42     2541.30     2671.19    252.82 o 
  11   0 -42      263.15      336.73    120.04 o 
  13   0 -42      446.34      557.98    155.96 o 
  14   0 -42      191.70      285.12    143.65 o 
  15   0 -42       52.41       74.17    140.63 o 
  -4   1 -42     1032.75     1764.84    208.13 o 
  -3   1 -42      322.44      519.82     98.21 o 
  -2   1 -42      620.26      798.79    107.86 o 
  -1   1 -42     1754.69     2040.24    155.76 o 
   0   1 -42      202.26      335.01     84.14 o 
   1   1 -42      347.62      471.81     88.27 o 
   2   1 -42     1063.94     1275.97    119.87 o 
   3   1 -42     1566.42     1715.13    132.72 o 
   4   1 -42      247.28      268.67     79.53 o 
   5   1 -42     1957.61     1810.60    142.86 o 
   6   1 -42     1321.67     1461.61    123.49 o 
   7   1 -42     1169.52     1233.85     96.02 o 
   8   1 -42     1996.75     2051.82    158.13 o 
   9   1 -42      180.89      149.91     64.33 o 
  10   1 -42       25.35       91.32     63.00 o 
  11   1 -42      445.77      476.84     97.14 o 
  12   1 -42       55.12      -95.16    131.49 o 
  13   1 -42      654.22      661.86    160.54 o 
  14   1 -42      213.69      162.23    145.11 o 
  15   1 -42      156.43      137.54    148.63 o 
  -5   2 -42      128.06      144.45    145.18 o 
  -4   2 -42       18.36      162.90    135.26 o 
  -3   2 -42      602.92      731.57    188.85 o 
  -2   2 -42      256.50      179.51    157.21 o 
  -1   2 -42      414.77      542.00     94.14 o 
   0   2 -42       98.47      245.79     86.89 o 
   1   2 -42     2243.66     2827.74    153.84 o 
   2   2 -42      359.53      394.14     69.02 o 
   3   2 -42      716.87      919.59    119.01 o 
   4   2 -42      135.42      200.95     64.09 o 
   5   2 -42      442.45      517.37     74.38 o 
   6   2 -42        9.61      117.05     86.23 o 
   7   2 -42      177.62      199.57     65.90 o 
   8   2 -42      586.31      714.21    149.11 o 
   9   2 -42      601.36      594.97     81.20 o 
  10   2 -42     1076.96     1001.82     98.48 o 
  11   2 -42      203.36      188.55     91.81 o 
  12   2 -42        4.99      -72.98     84.43 o 
  13   2 -42       56.22      153.65    126.77 o 
  14   2 -42       63.78       25.20    122.45 o 
  -5   3 -42       40.87      324.82    159.90 o 
  -4   3 -42       47.73      286.07    158.44 o 
  -3   3 -42        4.11      165.37    105.11 o 
  -2   3 -42       40.18       71.43     74.68 o 
  -1   3 -42      111.61      111.55     72.35 o 
   0   3 -42      336.01      453.39     81.16 o 
   1   3 -42       90.38      137.60     72.72 o 
   2   3 -42        3.74       72.46     70.18 o 
   3   3 -42      312.01      343.62     76.35 o 
   4   3 -42      198.82      168.03     64.42 o 
   5   3 -42       37.39      -52.11    135.23 o 
   6   3 -42       11.59      -24.85     76.78 o 
   7   3 -42       36.98      100.10     62.97 o 
   8   3 -42      138.17      137.09     74.95 o 
   9   3 -42       40.92      -21.77     63.91 o 
  10   3 -42      150.01      104.31     95.84 o 
  11   3 -42       93.81      168.21     82.45 o 
  12   3 -42       98.03       71.05    101.20 o 
  13   3 -42       72.79      -76.26    123.05 o 
  -3   4 -42       22.86      127.47    257.22 o 
  -2   4 -42      626.33      744.94     97.01 o 
  -1   4 -42      150.73      149.42     79.65 o 
   0   4 -42      432.81      464.72     90.00 o 
   1   4 -42       98.47      127.76     78.84 o 
   2   4 -42       46.72       -9.65    178.20 o 
   3   4 -42      176.63      170.60     73.21 o 
   4   4 -42       79.23      114.52     75.55 o 
   5   4 -42      239.37      277.79     79.07 o 
   6   4 -42      160.96        5.74    117.67 o 
   7   4 -42       83.30       72.07    140.21 o 
   8   4 -42       52.13     -108.53    269.15 o 
   9   4 -42      112.69       90.08     88.30 o 
  10   4 -42      233.83      341.22     94.95 o 
  11   4 -42       16.96      -86.36     86.36 o 
  12   4 -42       67.25       98.06     86.79 o 
  -1   5 -42      726.24      739.57    105.40 o 
   0   5 -42      139.93      -32.33     79.13 o 
   1   5 -42       55.57     -106.08    118.90 o 
   2   5 -42      414.87      128.36    129.71 o 
   3   5 -42      515.66      397.37    107.88 o 
   4   5 -42      524.72      436.91    106.98 o 
   5   5 -42      506.99      490.72    106.85 o 
   6   5 -42      291.08      120.30    101.01 o 
   7   5 -42      269.96      215.06     79.63 o 
   8   5 -42      406.26      389.15     83.17 o 
   9   5 -42      174.57      118.39     94.62 o 
  10   5 -42       35.29      -81.15     81.15 o 
   3   6 -42       76.63      -65.18     65.18 o 
   4   6 -42        4.54       -0.53     70.26 o 
   5   6 -42       73.30      106.06     86.95 o 
   6   6 -42      148.18      240.34     93.67 o 
  -4   1 -41      591.69     1104.63    171.49 o 
  -3   1 -41        4.03      124.04     86.49 o 
  -2   1 -41      135.68      176.69     84.05 o 
  -1   1 -41      884.04     1011.06    118.18 o 
   0   1 -41      256.05      348.40     82.99 o 
   1   1 -41      514.94      830.37     97.70 o 
   2   1 -41      635.82      807.94     97.26 o 
   3   1 -41     1564.14     1651.84    136.68 o 
   4   1 -41      219.61      322.64     61.96 o 
   5   1 -41     1043.01     1170.69     88.41 o 
   6   1 -41      186.51      135.56     48.70 o 
   7   1 -41      271.12      415.93     68.14 o 
   8   1 -41      117.09      149.24     83.69 o 
   9   1 -41       49.97      134.94     96.22 o 
  10   1 -41       71.26       56.38     79.77 o 
  11   1 -41       92.04       -9.70     83.59 o 
  12   1 -41      134.55      256.99    138.05 o 
  13   1 -41      163.60      205.98    144.72 o 
  14   1 -41        2.86      175.68    143.04 o 
  15   1 -41      186.82       74.16    138.86 o 
  -5   2 -41      229.40       80.62    143.71 o 
  -4   2 -41      191.85      388.82    146.26 o 
  -3   2 -41      327.64      601.31    104.27 o 
  -2   2 -41     1460.29     1494.14    134.69 o 
  -1   2 -41      264.62      375.62    187.12 o 
   0   2 -41        8.65      143.81     88.22 o 
   1   2 -41     3009.02     3605.05    229.48 o 
   2   2 -41      814.88      814.34     83.58 o 
   3   2 -41      489.55      548.25    116.24 o 
   4   2 -41      245.61      253.14     65.36 o 
   5   2 -41      159.34      150.13    103.23 o 
   6   2 -41      850.31      757.01     80.99 o 
   7   2 -41      375.89      381.66     82.02 o 
   8   2 -41      411.22      517.65     75.40 o 
   9   2 -41     1317.45     1345.37    218.20 o 
  10   2 -41     1579.80     1421.92    108.02 o 
  11   2 -41      238.71      165.15     88.09 o 
  12   2 -41       58.59       52.26     85.86 o 
  13   2 -41      101.70       51.03    123.76 o 
  14   2 -41       85.13       72.93    127.87 o 
  -5   3 -41      663.63     1248.67    193.94 o 
  -4   3 -41     1319.29     1523.65    214.31 o 
  -3   3 -41      257.42      345.72    110.17 o 
  -2   3 -41      201.30      264.22     76.18 o 
  -1   3 -41      770.13      788.70     92.26 o 
   0   3 -41      561.94      681.33     87.95 o 
   1   3 -41      649.50      764.12     89.00 o 
   2   3 -41      790.79      887.79     92.23 o 
   3   3 -41     2146.84     2157.80    315.70 o 
   4   3 -41      828.28      812.21    207.12 o 
   5   3 -41     1962.43     2161.33    177.32 o 
   6   3 -41     1170.45     1218.47    120.72 o 
   7   3 -41     1247.28     1102.57    113.35 o 
   8   3 -41     1044.53      926.11    183.83 o 
   9   3 -41      270.65       70.72    128.21 o 
  10   3 -41       67.37      100.83     81.85 o 
  11   3 -41      900.04      910.92    154.43 o 
  12   3 -41      121.70       69.71     77.59 o 
  13   3 -41      338.88      154.21    133.69 o 
  14   3 -41        8.53      127.64    134.45 o 
  -4   4 -41       28.21       89.63    232.83 o 
  -3   4 -41      626.62     1146.09    158.79 o 
  -2   4 -41      309.20      200.27    104.76 o 
  -1   4 -41      753.22      709.05     96.14 o 
   0   4 -41       97.01       79.49     79.02 o 
   1   4 -41     1698.00     1491.65    149.05 o 
   2   4 -41      563.04      467.36    115.49 o 
   3   4 -41      326.44      262.80     78.86 o 
   4   4 -41       11.90      -68.93     68.93 o 
   5   4 -41      678.99      523.52    170.00 o 
   6   4 -41       52.29       68.28     86.50 o 
   7   4 -41      576.21      372.83    174.53 o 
   8   4 -41      474.48      367.14    116.78 o 
   9   4 -41      945.15      867.72    110.35 o 
  10   4 -41     1506.93     1693.73    303.30 o 
  11   4 -41      335.38      395.00     99.07 o 
  12   4 -41       38.28       31.03     86.58 o 
  13   4 -41       50.49        9.84    113.00 o 
  -2   5 -41       71.71     -142.56    209.33 o 
  -1   5 -41      251.49       -8.23     80.64 o 
   0   5 -41     1165.84      597.74    166.66 o 
   1   5 -41      293.87      -73.61     73.61 o 
   2   5 -41       74.04       -2.33     90.59 o 
   3   5 -41      928.78      836.51    120.18 o 
   4   5 -41       42.33      -70.88     70.88 o 
   5   5 -41      344.01      115.59    125.98 o 
   6   5 -41      197.57       14.90     73.75 o 
   7   5 -41       20.92       61.19     74.12 o 
   8   5 -41      413.54      345.48     77.60 o 
   9   5 -41      216.44      151.55    158.39 o 
  10   5 -41       28.07      -13.59    127.74 o 
  11   5 -41      134.14       37.34     98.79 o 
   1   6 -41      139.30      158.81    137.71 o 
   2   6 -41       39.84      -78.46     78.46 o 
   3   6 -41      430.97      169.24     67.60 o 
   4   6 -41        2.55       88.98     71.70 o 
   5   6 -41      141.27      216.34    119.54 o 
   6   6 -41       63.46      171.29     83.53 o 
   7   6 -41       36.46      108.96     63.26 o 
  -4   0 -40      801.09      918.86    160.42 o 
  -3   0 -40      445.02      536.03    131.61 o 
  -2   0 -40     3074.85     2966.73    274.94 o 
  -1   0 -40      419.33      499.66    122.15 o 
   0   0 -40      368.23      596.56    126.95 o 
   1   0 -40     7684.63     8450.39    604.14 o 
   2   0 -40     2653.33     2617.35    243.72 o 
   3   0 -40     1398.99     1692.82    169.54 o 
   4   0 -40     1554.58     1613.58    160.85 o 
   5   0 -40      248.43      130.79     85.91 o 
   6   0 -40     1691.86     1767.25    175.92 o 
   7   0 -40     1269.70     1252.86    154.37 o 
   8   0 -40     1566.29     1526.40    180.77 o 
   9   0 -40     1216.85     1177.50    155.79 o 
  10   0 -40     4695.81     4842.62    362.82 o 
  11   0 -40      597.52      569.84     92.71 o 
  12   0 -40      226.30      366.81    139.29 o 
  13   0 -40      259.81      454.25    140.74 o 
  14   0 -40       45.06      141.31    130.14 o 
  15   0 -40       33.48      230.48    139.97 o 
  -5   1 -40     1075.98     1462.90    195.63 o 
  -4   1 -40     1391.83     1806.35    149.14 o 
  -3   1 -40      217.73      263.82     87.66 o 
  -2   1 -40      127.58      109.55    153.34 o 
  -1   1 -40     2156.35     2376.95    165.79 o 
   0   1 -40      923.54     1119.51    109.54 o 
   1   1 -40      596.42      602.34     87.67 o 
   2   1 -40      948.63      896.05     98.98 o 
   3   1 -40     4917.49     5616.31    383.65 o 
   4   1 -40     1233.80     1283.69     91.66 o 
   5   1 -40     3215.62     3298.01    160.53 o 
   6   1 -40      387.21      408.93     65.61 o 
   7   1 -40      733.46      832.71     79.63 o 
   8   1 -40      369.33      346.43     71.67 o 
   9   1 -40      128.41      148.54     78.78 o 
  10   1 -40      180.61      226.99     67.53 o 
  11   1 -40      752.52      807.61    108.78 o 
  12   1 -40      359.10      402.50    145.82 o 
  13   1 -40      746.82      846.35    164.82 o 
  14   1 -40       52.97      -26.76    127.21 o 
  15   1 -40      145.37      265.82    145.77 o 
  -5   2 -40      153.29       93.93    134.38 o 
  -4   2 -40      113.45      218.09    146.12 o 
  -3   2 -40       65.71      254.98     98.57 o 
  -2   2 -40      688.05      854.66    162.05 o 
  -1   2 -40      109.66      290.64    130.87 o 
   0   2 -40       64.67      200.01     66.68 o 
   1   2 -40      501.61      682.57     88.74 o 
   2   2 -40     1217.78     1238.86    137.55 o 
   3   2 -40      383.36      406.67     69.88 o 
   4   2 -40       68.11      105.24     57.43 o 
   5   2 -40      686.20      671.80     97.08 o 
   6   2 -40        2.07       71.48     67.82 o 
   7   2 -40      555.69      603.15    122.92 o 
   8   2 -40      657.20      647.49    151.78 o 
   9   2 -40      805.40      782.34    149.42 o 
  10   2 -40     1975.48     1484.25    253.52 o 
  11   2 -40      155.52      128.01     81.67 o 
  12   2 -40      106.98      -42.00     79.04 o 
  13   2 -40       44.60      -95.48    122.73 o 
  14   2 -40       56.78       49.30    133.32 o 
  15   2 -40       67.72      187.26    140.40 o 
  -6   3 -40       21.19      147.60    147.55 o 
  -5   3 -40      220.75      722.47    174.53 o 
  -4   3 -40       20.46      501.16    162.78 o 
  -3   3 -40       33.28      130.89    104.79 o 
  -2   3 -40       39.69      119.06     72.58 o 
  -1   3 -40       57.17      149.49     72.04 o 
   0   3 -40     1004.20     1360.61    107.11 o 
   1   3 -40       70.64       55.13     69.12 o 
   2   3 -40       59.19       65.12     67.07 o 
   3   3 -40      179.94      140.39    139.05 o 
   4   3 -40       25.04       49.60     62.49 o 
   5   3 -40      123.84      130.15     65.39 o 
   6   3 -40      110.22      162.31     67.57 o 
   7   3 -40       86.84      103.71     77.48 o 
   8   3 -40      241.25       99.83    120.58 o 
   9   3 -40      232.61      257.77    115.71 o 
  10   3 -40        9.53      -15.63     77.92 o 
  11   3 -40       40.56       50.34     81.28 o 
  12   3 -40       45.62       56.29     80.02 o 
  13   3 -40      169.17      148.27    131.63 o 
  14   3 -40       35.07      110.14    131.58 o 
  -4   4 -40      144.77      115.74    111.46 o 
  -3   4 -40      139.89      301.13    114.01 o 
  -2   4 -40      484.76      507.08     89.71 o 
  -1   4 -40       15.84       14.83     77.02 o 
   0   4 -40       88.28       10.30     74.86 o 
   1   4 -40      619.29      546.54    136.90 o 
   2   4 -40      130.19       94.88     72.33 o 
   3   4 -40       49.30      -46.01     61.47 o 
   4   4 -40       43.12      -24.42     72.53 o 
   5   4 -40       69.39      201.35    129.10 o 
   6   4 -40      400.41      538.08     95.57 o 
   7   4 -40      129.85       15.72     90.33 o 
   8   4 -40      230.85      252.55    104.74 o 
   9   4 -40      307.38      315.25     88.59 o 
  10   4 -40       62.24      111.27     84.20 o 
  11   4 -40      169.59      338.59     93.43 o 
  12   4 -40        4.64       10.58     86.52 o 
  13   4 -40       44.39        2.39     88.42 o 
  -3   5 -40      127.62      -64.52    127.94 o 
  -2   5 -40       21.04      -95.85     95.85 o 
  -1   5 -40      399.98      102.05    124.72 o 
   0   5 -40      208.97      -76.26    191.60 o 
   1   5 -40      337.69      150.51    109.29 o 
   2   5 -40      135.64       65.36    177.12 o 
   3   5 -40      408.69      135.95    132.91 o 
   4   5 -40      365.38      182.15    100.32 o 
   5   5 -40      448.30      234.87    121.97 o 
   6   5 -40       40.07       -6.36     71.78 o 
   7   5 -40      209.29      127.30    105.19 o 
   8   5 -40       78.44       -8.87     57.66 o 
   9   5 -40       15.36      -38.19    122.57 o 
  10   5 -40       41.95      -39.39    125.22 o 
  11   5 -40      379.39      450.98    146.46 o 
   0   6 -40       38.44      -51.02    130.46 o 
   1   6 -40      642.15      453.89    121.03 o 
   2   6 -40      608.12      503.12     87.34 o 
   3   6 -40       49.02       70.06     62.24 o 
   4   6 -40      193.39      261.44     89.17 o 
   5   6 -40       27.74      107.73    105.39 o 
   6   6 -40      148.83      238.76     68.34 o 
   7   6 -40      199.04      327.98     67.18 o 
   8   6 -40      217.46      152.47    130.34 o 
  -5   1 -39      485.66      897.36    163.95 o 
  -4   1 -39      301.68      670.26    147.32 o 
  -3   1 -39      304.51      459.88     94.28 o 
  -2   1 -39       12.94      160.69     78.29 o 
  -1   1 -39       65.03      180.24     76.10 o 
   0   1 -39      684.73      957.70    102.94 o 
   1   1 -39       19.19       73.93     67.19 o 
   2   1 -39      258.41      266.39     71.27 o 
   3   1 -39     1087.21     1388.34    140.00 o 
   4   1 -39      652.52      709.33     70.82 o 
   5   1 -39      757.74      844.83     95.03 o 
   6   1 -39        4.42       44.69     56.06 o 
   7   1 -39      281.61      313.35     75.39 o 
   8   1 -39       43.49      104.26     57.32 o 
   9   1 -39       57.18       20.33     61.41 o 
  10   1 -39      200.21      160.07     74.05 o 
  11   1 -39      267.95      295.97     91.04 o 
  12   1 -39      209.70      345.05    136.67 o 
  13   1 -39      190.75      240.17    139.84 o 
  14   1 -39       79.52       12.87    132.07 o 
  15   1 -39       59.55      157.14    137.29 o 
  -5   2 -39      326.29      268.71    147.20 o 
  -4   2 -39      655.74     1190.68    175.81 o 
  -3   2 -39       12.34       18.65    182.58 o 
  -2   2 -39     2044.91     2424.44    174.81 o 
  -1   2 -39      381.15      538.89     76.31 o 
   0   2 -39      109.15      161.29     62.91 o 
   1   2 -39     3717.34     4272.36    207.81 o 
   2   2 -39     2729.74     3193.89    179.27 o 
   3   2 -39      286.50      326.59     70.61 o 
   4   2 -39     1061.57      985.24    217.61 o 
   5   2 -39      378.11      379.58     76.40 o 
   6   2 -39     1158.06     1092.02    201.40 o 
   7   2 -39     1495.51     1372.13    271.26 o 
   8   2 -39      453.96      442.17    127.63 o 
   9   2 -39     1103.79     1000.22    111.75 o 
  10   2 -39     1617.35     1192.24    185.99 o 
  11   2 -39      616.92      234.86     87.51 o 
  12   2 -39        6.07        6.01     78.59 o 
  13   2 -39       28.44      -77.48    120.69 o 
  14   2 -39       11.69      131.14    136.31 o 
  15   2 -39      284.97      268.34    144.45 o 
  -6   3 -39      379.45      656.71    173.89 o 
  -5   3 -39     1226.04     1467.08    214.88 o 
  -4   3 -39     1769.96     2183.93    183.24 o 
  -3   3 -39       96.38      151.89     76.43 o 
  -2   3 -39      106.69      102.26     72.32 o 
  -1   3 -39      771.21      746.53     88.78 o 
   0   3 -39      551.59      613.22     84.89 o 
   1   3 -39      302.10      291.31     73.49 o 
   2   3 -39      724.91      733.03    119.56 o 
   3   3 -39     4305.75     4730.66    251.47 o 
   4   3 -39     1442.75     1436.49    238.93 o 
   5   3 -39     2651.91     2492.36    228.76 o 
   6   3 -39      132.39      113.74    105.61 o 
   7   3 -39      487.52      380.54    151.78 o 
   8   3 -39       68.08       46.64     76.00 o 
   9   3 -39      215.99      211.60     82.22 o 
  10   3 -39       94.70       31.80     94.73 o 
  11   3 -39     1720.42     1437.90    275.46 o 
  12   3 -39      836.27      731.33    157.19 o 
  13   3 -39      859.17      897.46    164.85 o 
  14   3 -39       69.74        9.04    131.91 o 
  -5   4 -39      400.71      351.14    124.64 o 
  -4   4 -39      592.60      473.80    125.46 o 
  -3   4 -39      219.32      141.64    139.67 o 
  -2   4 -39     1979.96     1971.70    313.58 o 
  -1   4 -39       78.12       20.52     82.10 o 
   0   4 -39      295.22      173.05     76.47 o 
   1   4 -39     2205.77     2300.84    266.40 o 
   2   4 -39     1692.74     1513.58    191.94 o 
   3   4 -39      264.43      219.47     90.33 o 
   4   4 -39      608.72      741.82    106.93 o 
   5   4 -39      441.22      446.24     93.49 o 
   6   4 -39      452.23      254.31    157.19 o 
   7   4 -39      632.64      600.76    106.59 o 
   8   4 -39     1207.85     1238.63    151.59 o 
   9   4 -39      302.42      388.47     87.78 o 
  10   4 -39     1376.67     1340.84    124.52 o 
  11   4 -39      135.81      182.21     86.74 o 
  12   4 -39       53.77       -2.11     84.92 o 
  13   4 -39       86.08       69.28     84.28 o 
  -3   5 -39      562.55     -104.23    104.23 o 
  -2   5 -39       65.26     -126.29    126.29 o 
  -1   5 -39      361.00      102.05    133.40 o 
   0   5 -39      788.78      149.50    246.13 o 
   1   5 -39      533.25      -17.07    239.37 o 
   2   5 -39        5.93      -84.74     84.74 o 
   3   5 -39     1445.71     1384.48    196.63 o 
   4   5 -39      343.94      169.32    132.10 o 
   5   5 -39     1015.44      877.08    213.99 o 
   6   5 -39       28.63      -55.29     67.56 o 
   7   5 -39       82.03       34.65     94.53 o 
   8   5 -39      165.70       56.56     79.62 o 
   9   5 -39       45.01      -78.62    131.60 o 
  10   5 -39       54.70      -56.66    148.73 o 
  11   5 -39      218.86      273.96    133.38 o 
  -1   6 -39        9.85      -80.03     80.03 o 
   0   6 -39      163.90       87.32     85.86 o 
   1   6 -39      197.68      159.54     79.92 o 
   2   6 -39      287.98      323.25     89.81 o 
   3   6 -39       12.67       74.70     75.30 o 
   4   6 -39      206.89      324.71     90.99 o 
   5   6 -39      157.06      216.56     90.69 o 
   6   6 -39      110.02      255.08     80.20 o 
   7   6 -39       66.68      189.87     97.61 o 
   8   6 -39      279.93      154.84    132.11 o 
   9   6 -39       23.91      -45.04     58.22 o 
  -4   0 -38     1672.41     1955.20    208.05 o 
  -3   0 -38      776.61     1067.07    157.46 o 
  -2   0 -38     6514.31     7668.71    591.31 o 
  -1   0 -38     1166.45     1683.90    193.78 o 
   0   0 -38      145.85      208.68    103.50 o 
   1   0 -38     2962.59     3155.11    261.54 o 
   2   0 -38     3642.60     3786.89    289.03 o 
   3   0 -38      270.21      234.94     96.53 o 
   4   0 -38     1351.82     1151.50    151.11 o 
   6   0 -38     4502.84     4763.30    342.42 o 
   7   0 -38     3108.48     3413.96    278.95 o 
   8   0 -38      705.54      704.86     92.34 o 
   9   0 -38     1299.29     1406.50    117.83 o 
  10   0 -38     1916.31     2095.99    150.53 o 
  11   0 -38      760.92      791.77    144.80 o 
  12   0 -38       59.72      298.42    123.28 o 
  13   0 -38      279.97      277.88    131.05 o 
  14   0 -38      168.23       98.38    128.12 o 
  15   0 -38     1408.16     1314.54    189.97 o 
  16   0 -38      156.36       91.75    129.97 o 
  -5   1 -38     1780.02     2290.12    230.34 o 
  -4   1 -38     1930.11     2666.81    279.55 o 
  -3   1 -38      218.13      296.21     83.40 o 
  -2   1 -38       20.54      126.24     78.14 o 
  -1   1 -38     1440.23     1489.65    161.60 o 
   0   1 -38     1747.39     2071.01    148.57 o 
   1   1 -38      265.74      419.82     79.31 o 
   2   1 -38      641.89      724.66     69.22 o 
   3   1 -38     7897.11     8246.07    328.20 o 
   4   1 -38     2180.89     2223.77    121.91 o 
   5   1 -38     1324.67     1394.35    100.90 o 
   6   1 -38       78.50      113.61     58.08 o 
   7   1 -38     1114.43     1193.61    182.90 o 
   8   1 -38      107.13      120.44     57.45 o 
   9   1 -38      696.60      732.42     84.81 o 
  10   1 -38      759.33      907.84     93.49 o 
  11   1 -38     2242.68     2169.27    157.94 o 
  12   1 -38      945.71      947.08    164.77 o 
  13   1 -38      475.39      441.80    138.07 o 
  14   1 -38       22.13      148.42    124.74 o 
  15   1 -38      264.96      412.15    145.10 o 
  16   1 -38      100.60      192.59    138.06 o 
  -5   2 -38      206.29       53.84    132.57 o 
  -4   2 -38      650.39      987.42    169.21 o 
  -3   2 -38      291.46      388.22     85.95 o 
  -2   2 -38     1491.61     1759.32    145.57 o 
  -1   2 -38        1.52       62.56     62.38 o 
   0   2 -38      143.09      170.90     63.35 o 
   1   2 -38     1388.26     1654.80    127.21 o 
   2   2 -38     1153.18     1295.32    113.74 o 
   3   2 -38      212.19      212.40     61.09 o 
   4   2 -38      412.50      341.77     61.75 o 
   5   2 -38     1022.51     1306.66    111.54 o 
   6   2 -38     1155.77     1302.65    114.35 o 
   7   2 -38     2055.34     2189.57    228.42 o 
   8   2 -38      875.94      706.92    148.58 o 
   9   2 -38      182.62      128.65     96.77 o 
  10   2 -38      317.11      125.20     74.36 o 
  11   2 -38      299.87      222.57     80.68 o 
  12   2 -38      136.75      109.47     79.02 o 
  13   2 -38      130.79      129.06    134.15 o 
  14   2 -38       74.32      -44.27    131.77 o 
  15   2 -38      299.27      442.25    155.40 o 
  -6   3 -38       48.69      188.05    154.83 o 
  -5   3 -38       10.99      143.35    138.07 o 
  -4   3 -38      215.54      187.39    338.46 o 
  -3   3 -38      275.73      368.38    113.21 o 
  -2   3 -38       37.30      -34.47    109.72 o 
  -1   3 -38      128.57      184.09     70.47 o 
   0   3 -38      135.61      130.39     68.52 o 
   1   3 -38      198.43      186.14    101.34 o 
   2   3 -38       84.87       55.23     77.70 o 
   3   3 -38      116.44      265.14     67.64 o 
   4   3 -38        2.90       25.82     61.19 o 
   5   3 -38      496.37      482.48     83.22 o 
   6   3 -38       79.48       12.44    100.61 o 
   7   3 -38      191.14      189.09     75.06 o 
   8   3 -38      108.81      -40.31    119.60 o 
   9   3 -38       94.91       74.16     89.56 o 
  10   3 -38       28.05      -35.83     77.43 o 
  11   3 -38      175.73      257.65     89.16 o 
  12   3 -38       10.22       63.91     84.60 o 
  13   3 -38       20.03       14.59    125.76 o 
  14   3 -38       76.62       43.49    129.50 o 
  -5   4 -38      186.59      -97.90    130.00 o 
  -4   4 -38       71.97     -103.71    103.71 o 
  -3   4 -38      750.90      492.98    118.36 o 
  -2   4 -38       42.94      -18.04     75.45 o 
  -1   4 -38      100.44      -44.69    130.31 o 
   0   4 -38      126.92      -27.98    101.21 o 
   1   4 -38      327.70       32.47     96.69 o 
   2   4 -38       98.51      -55.77     82.31 o 
   3   4 -38      213.89      229.51     89.32 o 
   4   4 -38      208.49       61.54    165.34 o 
   5   4 -38      128.04       41.61     73.24 o 
   6   4 -38      226.90      170.09     68.55 o 
   7   4 -38      321.77      292.57     72.29 o 
   8   4 -38       95.01      168.69     69.19 o 
   9   4 -38      158.81      184.99     82.78 o 
  10   4 -38       74.73      186.17     82.37 o 
  11   4 -38       46.12      176.22     84.11 o 
  12   4 -38        6.29      -15.45     81.17 o 
  13   4 -38       93.52       -4.98    105.91 o 
  -1   5 -38      389.72     -100.57    100.57 o 
   0   5 -38      638.90      -51.73    158.71 o 
   1   5 -38      181.26       16.29    241.04 o 
   2   5 -38      374.17      221.79    110.11 o 
   3   5 -38     1558.10     1379.05    359.84 o 
   4   5 -38      609.61      624.13    109.65 o 
   5   5 -38      263.97      122.28    150.81 o 
   6   5 -38       47.07      -38.16    125.99 o 
   7   5 -38       33.81      -61.46     61.46 o 
   8   5 -38      183.37       35.43     60.48 o 
   9   5 -38       28.64      101.61    119.38 o 
  10   5 -38       74.16      172.25    125.26 o 
  11   5 -38      127.88      -59.57     59.57 o 
  12   5 -38      173.46      186.38     58.77 o 
  -1   6 -38      205.30       78.49    130.24 o 
   0   6 -38      134.71       66.50     79.42 o 
   1   6 -38      618.29      724.37    146.45 o 
   2   6 -38      155.44      144.14    153.34 o 
   3   6 -38      431.74      490.23     81.20 o 
   4   6 -38      190.35      339.86     74.55 o 
   5   6 -38      405.49      539.07     76.97 o 
   6   6 -38      446.17      566.85     72.45 o 
   7   6 -38      485.59      574.84    110.22 o 
   8   6 -38      154.25      136.26    121.85 o 
   9   6 -38       91.36      170.24    107.47 o 
  -5   1 -37      333.88      609.17    149.21 o 
  -4   1 -37      544.87      763.38    148.51 o 
  -3   1 -37      357.04      645.06     91.44 o 
  -2   1 -37       11.92      217.52     74.04 o 
  -1   1 -37      745.30      891.79     98.18 o 
   0   1 -37     1180.55     1470.13    127.30 o 
   1   1 -37       27.79       67.91     66.62 o 
   2   1 -37      273.19      294.54     58.70 o 
   3   1 -37     2383.95     2721.46    234.33 o 
   4   1 -37     1151.34     1287.94     89.95 o 
   5   1 -37       40.08       38.06     50.92 o 
   6   1 -37       15.31       25.95     53.35 o 
   7   1 -37      234.24      247.72     58.82 o 
   8   1 -37       30.14       61.41     56.05 o 
   9   1 -37      129.40      154.53     60.67 o 
  10   1 -37       41.37       45.14     60.04 o 
  11   1 -37      344.65      301.71     82.41 o 
  12   1 -37      596.94      733.54    140.03 o 
  13   1 -37       73.65      238.08    129.89 o 
  14   1 -37      402.96      632.78    151.05 o 
  15   1 -37       33.32       80.75    130.43 o 
  16   1 -37       21.39      111.99    132.87 o 
  -5   2 -37      738.28      646.73    166.48 o 
  -4   2 -37     1150.76     1514.37    194.99 o 
  -3   2 -37      257.44      331.43     82.84 o 
  -2   2 -37     3028.12     3518.43    209.33 o 
  -1   2 -37       62.91      165.72     61.63 o 
   0   2 -37      249.45      321.65     68.78 o 
   1   2 -37     1320.36     1419.19    104.41 o 
   2   2 -37      694.28      799.14     95.63 o 
   3   2 -37      690.93      769.61    128.89 o 
   4   2 -37     1251.13     1357.53    118.84 o 
   5   2 -37     2335.84     2486.50    162.47 o 
   6   2 -37     3171.20     3311.82    189.83 o 
   7   2 -37     2708.53     2679.00    181.44 o 
   8   2 -37      292.89      165.27     72.29 o 
   9   2 -37      129.83       26.78     71.73 o 
  10   2 -37      906.93      558.62     90.59 o 
  11   2 -37      235.46      147.08     76.41 o 
  12   2 -37        0.80      -56.75    118.24 o 
  13   2 -37      324.45      199.66    138.63 o 
  14   2 -37      280.58      196.19    137.36 o 
  15   2 -37      539.76      609.75    159.64 o 
  -6   3 -37      369.46      224.79    146.02 o 
  -5   3 -37      864.21      771.34    187.74 o 
  -4   3 -37      851.81      769.95    129.99 o 
  -3   3 -37      815.80      803.73     89.78 o 
  -2   3 -37      201.63      224.28     72.28 o 
  -1   3 -37      826.54      792.91     89.53 o 
   0   3 -37     2427.67     2111.01    167.70 o 
   1   3 -37       16.40       20.89     63.07 o 
   2   3 -37      366.61      339.61     68.15 o 
   3   3 -37     6503.22     6005.13    959.40 o 
   4   3 -37     2239.89     1970.72    317.95 o 
   5   3 -37      995.36      897.62    140.29 o 
   6   3 -37       89.47       29.40     70.29 o 
   7   3 -37      163.54      167.84     75.30 o 
   8   3 -37     1443.78     1568.35    302.49 o 
   9   3 -37      256.13      139.62     65.34 o 
  10   3 -37      329.61      353.82     85.47 o 
  11   3 -37      621.54      584.30     97.88 o 
  12   3 -37     1382.61     1225.40    127.80 o 
  13   3 -37     1175.33     1073.86    172.05 o 
  14   3 -37      169.92      246.86    130.73 o 
  15   3 -37        0.89       74.53    126.98 o 
  -6   4 -37      498.55      237.60    115.43 o 
  -5   4 -37      309.33      -35.57    104.45 o 
  -4   4 -37     1127.29      552.86    170.39 o 
  -3   4 -37      687.70      181.78    108.97 o 
  -2   4 -37     1312.66      982.11    340.97 o 
  -1   4 -37      277.99       52.62     97.33 o 
   0   4 -37      202.92       31.41    124.07 o 
   1   4 -37      497.94      388.88    106.89 o 
   2   4 -37     1809.18     1822.50    157.79 o 
   3   4 -37      210.73       40.04    112.25 o 
   4   4 -37      975.66     1078.56    112.99 o 
   5   4 -37     2024.36     2094.19    153.09 o 
   6   4 -37     1829.58     1829.76    145.21 o 
   7   4 -37     2095.81     2100.58    119.92 o 
   8   4 -37      165.56      113.89     64.92 o 
   9   4 -37      502.00      587.12    108.91 o 
  10   4 -37      543.45      415.87     89.80 o 
  11   4 -37      137.84       99.67     78.70 o 
  12   4 -37       16.89       87.62     82.24 o 
  13   4 -37      398.22      364.47    101.36 o 
  14   4 -37       32.56       -2.92    100.19 o 
  -3   5 -37      767.38      -93.81     93.81 o 
  -2   5 -37      435.88      -98.46    134.11 o 
  -1   5 -37       15.32     -109.53    109.53 o 
   0   5 -37     1053.59      903.40    262.85 o 
   1   5 -37        5.02      -49.55     90.34 o 
   2   5 -37      195.91      -72.83    130.74 o 
   3   5 -37     1078.72     1080.82    196.51 o 
   4   5 -37       82.03       12.26     88.63 o 
   5   5 -37      638.52      655.26    105.85 o 
   6   5 -37       91.41      170.09     92.39 o 
   7   5 -37      111.30       58.60    103.79 o 
   8   5 -37      125.36      -27.38     27.38 o 
   9   5 -37       90.86      104.29    121.20 o 
  10   5 -37      362.57      313.48    128.13 o 
  11   5 -37      570.20      572.18    142.14 o 
  12   5 -37      183.75      318.39     60.20 o 
  -2   6 -37      119.57       88.07    189.44 o 
  -1   6 -37       36.84       19.30    145.03 o 
   0   6 -37      266.30      363.55    117.58 o 
   1   6 -37      151.82      236.12    119.21 o 
   2   6 -37      507.96      303.46     86.21 o 
   3   6 -37      199.61      268.35     73.80 o 
   4   6 -37       22.79       85.31     66.54 o 
   5   6 -37      304.32      402.55     71.09 o 
   6   6 -37       19.64       45.89     59.61 o 
   7   6 -37       46.77      143.94     90.49 o 
   8   6 -37      229.69      258.52    127.58 o 
   9   6 -37       16.54      129.38    123.56 o 
  10   6 -37      139.48      185.06    127.61 o 
   3   7 -37      106.93      100.95    103.97 o 
   4   7 -37       25.03      -87.49     95.62 o 
   5   7 -37      142.85      174.89    130.07 o 
  -4   0 -36     1461.51     1848.11    208.00 o 
  -3   0 -36      989.94     1381.81    171.48 o 
  -2   0 -36     8846.00     9801.52    672.55 o 
  -1   0 -36      691.35      871.14    133.34 o 
   0   0 -36      191.32      322.47    103.70 o 
   1   0 -36     1762.85     1873.20    182.72 o 
   2   0 -36     1106.84     1212.56    147.10 o 
   3   0 -36      862.30     1019.48    129.23 o 
   4   0 -36     2750.44     2788.47    222.70 o 
   5   0 -36     7382.48     7598.54    501.41 o 
   6   0 -36     2378.08     2257.71    177.43 o 
   7   0 -36     7250.89     7649.67    380.15 o 
   8   0 -36       31.63       58.51     66.10 o 
   9   0 -36      268.20      287.13     74.12 o 
  10   0 -36      896.55     1037.22    100.29 o 
  11   0 -36       46.21      133.38    106.61 o 
  12   0 -36      112.51      251.41    118.75 o 
  13   0 -36     1530.02     1759.58    206.21 o 
  14   0 -36       74.46       81.49    122.94 o 
  15   0 -36     1136.39     1128.48    175.59 o 
  16   0 -36       20.33       86.85    128.70 o 
  -5   1 -36      876.74     1287.66    179.85 o 
  -4   1 -36     2038.45     2469.43    208.43 o 
  -3   1 -36     1071.43     1495.28    158.16 o 
  -2   1 -36      722.19      815.14    123.17 o 
  -1   1 -36      703.45      813.86     96.46 o 
   0   1 -36     5430.99     6400.19    328.35 o 
   1   1 -36      144.34      273.84     56.56 o 
   2   1 -36      405.27      433.86     61.34 o 
   3   1 -36     5316.38     5610.59    235.91 o 
   4   1 -36     2770.51     2876.20    162.87 o 
   5   1 -36      249.22      363.93     59.16 o 
   6   1 -36      163.31      198.08     55.71 o 
   7   1 -36       56.11       39.94     50.96 o 
   8   1 -36      855.89      866.35     92.16 o 
   9   1 -36      267.69      276.38     62.18 o 
  10   1 -36      264.25      217.40     62.11 o 
  11   1 -36     1100.35     1196.38    114.72 o 
  13   1 -36      279.24      384.27    133.38 o 
  14   1 -36      335.45      187.90    124.47 o 
  15   1 -36       92.06      211.50    132.56 o 
  16   1 -36       77.10       83.56    130.34 o 
  -5   2 -36      529.56      598.03    153.13 o 
  -4   2 -36      352.79      469.71    139.99 o 
  -3   2 -36       65.47       68.61     72.25 o 
  -2   2 -36      918.61      953.97     88.64 o 
  -1   2 -36      789.79      775.16     81.02 o 
   0   2 -36      138.68      248.16     63.33 o 
   1   2 -36      271.89      404.27     66.53 o 
   2   2 -36      957.57     1080.09     86.37 o 
   3   2 -36      113.44      101.44     76.50 o 
   4   2 -36      520.62      481.27    151.55 o 
   5   2 -36     2910.21     3101.27    203.34 o 
   6   2 -36     1582.18     1714.00    134.65 o 
   7   2 -36     2422.64     2221.49    241.53 o 
   8   2 -36      115.92       22.75     73.11 o 
   9   2 -36       44.70      -53.43     53.43 o 
  10   2 -36      161.74       34.75     70.42 o 
  11   2 -36      300.26      205.15     80.86 o 
  12   2 -36       83.46      -93.58    118.32 o 
  13   2 -36      482.42      325.23    140.09 o 
  14   2 -36      171.85      114.46    133.53 o 
  15   2 -36      519.41      597.80    153.85 o 
  16   2 -36       16.23      158.75    143.40 o 
  -6   3 -36      120.17      144.80    143.39 o 
  -5   3 -36      306.48      260.33    143.52 o 
  -4   3 -36      162.30      103.09     94.31 o 
  -3   3 -36      937.35      929.87    155.80 o 
  -2   3 -36      199.07      190.33     68.75 o 
  -1   3 -36       46.38       81.77     65.18 o 
   0   3 -36      168.85       99.41     66.59 o 
   1   3 -36      100.87      -39.50     54.48 o 
   2   3 -36      158.82      129.13     63.91 o 
   3   3 -36      411.72      412.06     85.57 o 
   4   3 -36      233.13      126.93    147.59 o 
   5   3 -36      422.84      506.94    162.89 o 
   6   3 -36      267.08      284.32     75.20 o 
   7   3 -36       10.12      -22.84     67.88 o 
   8   3 -36      103.08      182.97    105.50 o 
   9   3 -36       62.26       30.68     67.51 o 
  10   3 -36      464.61      464.13     88.67 o 
  11   3 -36      114.25       75.82     79.32 o 
  12   3 -36       20.06      -20.86     81.71 o 
  13   3 -36       51.08      -22.11    116.33 o 
  14   3 -36        2.22       -1.38    118.21 o 
  15   3 -36        3.61       35.06    119.33 o 
  -6   4 -36      213.77      -98.40     98.40 o 
  -5   4 -36      145.94     -139.63    139.63 o 
  -4   4 -36      199.65      -88.45     88.45 o 
  -3   4 -36       61.35     -114.37    114.37 o 
  -2   4 -36      725.82      675.52    139.63 o 
  -1   4 -36      203.51       50.55    271.23 o 
   0   4 -36       75.61      -74.80     74.80 o 
   1   4 -36       56.85      -26.21    166.90 o 
   2   4 -36       55.87      -62.32     62.32 o 
   3   4 -36      234.14       80.89     65.73 o 
   4   4 -36      331.80      317.76     71.25 o 
   5   4 -36      637.14      604.29     76.25 o 
   6   4 -36      785.10      827.48     82.53 o 
   7   4 -36      114.36      127.02     60.97 o 
   8   4 -36      108.98      144.92     63.42 o 
   9   4 -36      174.72      255.14     80.67 o 
  10   4 -36      111.28       83.35     77.59 o 
  11   4 -36       60.78      161.15     79.32 o 
  12   4 -36       33.87       19.90     80.24 o 
  13   4 -36       34.53      126.60     77.96 o 
  14   4 -36       59.76       39.00    106.10 o 
  -5   5 -36      106.55      -97.45     97.45 o 
  -4   5 -36      495.13      -30.52    106.50 o 
  -3   5 -36      266.74     -122.77    122.77 o 
  -2   5 -36      134.62      -49.39    152.23 o 
  -1   5 -36      248.18      163.48     93.85 o 
   0   5 -36      288.66      101.80     74.64 o 
   1   5 -36       84.28       17.84    119.06 o 
   2   5 -36      184.53       46.43    118.55 o 
   3   5 -36      750.00      845.83    159.12 o 
   4   5 -36      632.85      334.14    171.08 o 
   5   5 -36       40.26       -8.75    119.67 o 
   6   5 -36      134.78      222.51     90.09 o 
   7   5 -36       34.10        4.70     67.12 o 
   9   5 -36      123.57       11.66    133.35 o 
  10   5 -36      189.70      152.63    117.80 o 
  11   5 -36      371.19      386.54     66.05 o 
  12   5 -36      341.56      363.99    136.24 o 
  -3   6 -36      472.74      511.45    182.14 o 
  -2   6 -36     1063.91     1094.32    136.47 o 
  -1   6 -36      393.58      341.94    150.95 o 
   0   6 -36        4.88      114.57     80.74 o 
   1   6 -36      267.26      399.74    151.06 o 
   2   6 -36      129.21      137.86     87.82 o 
   3   6 -36       22.48       18.52     88.38 o 
   4   6 -36      397.87      523.41     75.70 o 
   5   6 -36      979.76     1164.31     93.44 o 
   6   6 -36      741.20      923.15     77.51 o 
   7   6 -36      827.01      785.62    110.49 o 
   8   6 -36       72.44      103.01    121.83 o 
   9   6 -36      143.79      164.90    124.41 o 
  10   6 -36       40.52      105.62    124.31 o 
   1   7 -36       73.56      139.16     62.54 o 
   2   7 -36       26.79       28.25     99.54 o 
   3   7 -36      508.65      528.62    112.40 o 
   4   7 -36      514.94      469.03    103.18 o 
   5   7 -36      458.21      504.27    107.40 o 
   6   7 -36      221.12      319.41     99.13 o 
  -5   1 -35      200.67      428.51    129.91 o 
  -4   1 -35      352.12      569.09     90.01 o 
  -3   1 -35      603.97      825.31     99.67 o 
  -2   1 -35      359.68      512.13     83.35 o 
  -1   1 -35      368.49      431.47     76.81 o 
   0   1 -35     2732.06     3341.71    189.46 o 
   1   1 -35      279.80      327.93     57.82 o 
   2   1 -35      228.48      291.71     54.14 o 
   3   1 -35      236.87      352.92     54.74 o 
   4   1 -35      105.09       39.62     31.65 o 
   5   1 -35      308.26      283.72     54.38 o 
   6   1 -35      221.67      231.74     90.99 o 
   7   1 -35      232.18      225.41     57.27 o 
   8   1 -35      860.17      861.88     77.31 o 
   9   1 -35      488.65      514.58     67.22 o 
  10   1 -35      138.46      144.05     59.65 o 
  11   1 -35      520.26      581.37     88.93 o 
  12   1 -35      549.97      525.27    131.41 o 
  13   1 -35      174.79      -16.28    111.59 o 
  14   1 -35       74.85       99.47    123.02 o 
  15   1 -35        7.68       48.53    123.28 o 
  16   1 -35       16.98       69.09    120.78 o 
  -6   2 -35       98.76      456.29    137.54 o 
  -5   2 -35     1029.66     1024.67    174.98 o 
  -4   2 -35     1084.30      920.37    167.09 o 
  -3   2 -35     1258.47     1353.53    119.16 o 
  -2   2 -35     4462.96     4998.88    224.62 o 
  -1   2 -35     2100.82     2406.37    135.31 o 
   0   2 -35      238.47      232.40    105.97 o 
   1   2 -35     1327.80     1384.14    115.45 o 
   2   2 -35      880.13     1030.37    200.24 o 
   3   2 -35     1346.76     1587.63    124.92 o 
   4   2 -35     1552.55     1389.60    256.67 o 
   5   2 -35     2904.68     3082.64    187.70 o 
   6   2 -35     1985.30     1802.16    274.13 o 
   7   2 -35     2742.35     2499.58    135.94 o 
   8   2 -35      189.45       85.67     57.86 o 
   9   2 -35      569.02      340.68     85.51 o 
  10   2 -35       46.08      -11.38     71.79 o 
  11   2 -35      146.58       21.66     73.51 o 
  12   2 -35      200.85       36.31    120.34 o 
  13   2 -35      441.46      275.91    132.87 o 
  14   2 -35      105.96       63.22    129.19 o 
  15   2 -35      732.82      780.40    166.59 o 
  16   2 -35       13.97        9.29    137.22 o 
  -6   3 -35      601.41      -15.87    135.05 o 
  -5   3 -35      644.54      203.68    103.64 o 
  -4   3 -35      906.75      692.82    149.47 o 
  -3   3 -35     1016.99      802.56    153.54 o 
  -2   3 -35      661.88      551.56    113.87 o 
  -1   3 -35      399.27      205.98    126.22 o 
   0   3 -35     6498.19     6970.79    543.49 o 
   1   3 -35      194.92       59.75     57.23 o 
   2   3 -35      169.71       -3.81     79.80 o 
   3   3 -35     3183.54     3382.65    435.16 o 
   4   3 -35     2730.22     2873.97    212.90 o 
   5   3 -35      445.91      512.64     83.96 o 
   6   3 -35     1072.15     1105.58    102.90 o 
   7   3 -35      356.13      356.23     77.03 o 
   8   3 -35     4233.62     4333.99    240.83 o 
   9   3 -35     1223.90     1090.05    168.08 o 
  10   3 -35      428.69      416.91     85.36 o 
  11   3 -35      505.57      459.41     91.23 o 
  12   3 -35      776.47      738.26    103.99 o 
  13   3 -35      291.05      200.68    117.85 o 
  14   3 -35      131.18       74.36    118.64 o 
  15   3 -35       56.38      140.24    120.37 o 
  -6   4 -35      927.65       10.87    103.55 o 
  -5   4 -35      568.16      -90.19     90.19 o 
  -4   4 -35      476.73      -90.43     90.43 o 
  -3   4 -35      716.80      -90.98     90.98 o 
  -2   4 -35     3448.43      899.09    185.93 o 
  -1   4 -35     1107.85      159.45     84.16 o 
   0   4 -35       59.65     -119.46    119.46 o 
   1   4 -35      638.78      262.71    111.51 o 
   2   4 -35      850.35      622.03    140.74 o 
   3   4 -35      214.33      138.86     76.68 o 
   4   4 -35      517.27      412.07     71.98 o 
   5   4 -35     4146.35     4118.36    208.94 o 
   6   4 -35     1274.79     1310.60     96.48 o 
   7   4 -35     2138.30     2353.97    160.97 o 
   8   4 -35      248.99      266.21     65.16 o 
   9   4 -35       13.68       34.57     72.63 o 
  10   4 -35      105.99      189.01     76.38 o 
  11   4 -35      163.05      289.80     80.35 o 
  12   4 -35       10.49       59.82     75.80 o 
  14   4 -35      446.40      369.89    114.50 o 
  -5   5 -35      362.64       52.75    106.37 o 
  -4   5 -35      810.34      432.02    118.53 o 
  -3   5 -35      863.79      516.39    117.69 o 
  -2   5 -35      351.43      174.31     74.18 o 
  -1   5 -35       45.08      138.07    132.60 o 
   0   5 -35     1098.48      918.64    144.64 o 
   1   5 -35       77.50       66.73     67.96 o 
   2   5 -35      272.82      189.93     91.26 o 
   3   5 -35      437.94      329.88     69.41 o 
   4   5 -35      858.02      921.55    111.50 o 
   5   5 -35      875.82      983.28    132.44 o 
   6   5 -35      130.48      126.94     67.45 o 
   7   5 -35      231.12      156.57     65.32 o 
   8   5 -35      641.13      395.69    126.57 o 
   9   5 -35      294.65      236.61     66.26 o 
  10   5 -35      246.92      317.54     65.01 o 
  11   5 -35      205.49      300.46     61.42 o 
  12   5 -35      421.79      309.17    128.26 o 
  13   5 -35      168.98      101.83    121.46 o 
  -3   6 -35       52.16       22.20    230.77 o 
  -2   6 -35      261.65      376.93    209.92 o 
  -1   6 -35      465.93      564.92    153.22 o 
   0   6 -35        8.55       85.54     75.73 o 
   1   6 -35       11.96       43.77     96.13 o 
   2   6 -35      485.14      522.38     75.02 o 
   3   6 -35      101.25      144.74     69.21 o 
   4   6 -35      153.10      186.72     66.17 o 
   5   6 -35      534.08      598.12     69.13 o 
   6   6 -35       50.80       33.77     86.74 o 
   7   6 -35      364.57      407.32     97.12 o 
   8   6 -35      117.29      103.92    116.57 o 
   9   6 -35       46.80       53.68    114.67 o 
  10   6 -35      271.51      272.50    130.26 o 
  11   6 -35       61.93       19.29    116.89 o 
   0   7 -35      114.88      172.47     71.17 o 
   1   7 -35       23.20       34.57     99.15 o 
   2   7 -35      127.18      255.35    101.98 o 
   3   7 -35       91.55       87.25     91.08 o 
   4   7 -35        3.96      -88.48     88.48 o 
   5   7 -35      171.98      196.65     91.32 o 
   6   7 -35       16.51       64.34     93.84 o 
   7   7 -35        1.97       70.50    124.37 o 
  -5   0 -34     2734.08     3724.25    291.41 o 
  -4   0 -34     1426.54     1640.76    201.32 o 
  -3   0 -34     2267.20     2769.89    246.67 o 
  -2   0 -34     4229.52     4548.01    355.79 o 
  -1   0 -34     2122.32     2297.32    223.60 o 
   0   0 -34      128.77      135.15     88.31 o 
   1   0 -34     3319.49     3430.54    271.96 o 
   2   0 -34     4271.30     4851.44    350.70 o 
   3   0 -34     2445.13     2681.81    211.74 o 
   4   0 -34     1870.65     1772.60    456.20 o 
   5   0 -34     5321.38     4836.20    476.74 o 
   6   0 -34     5582.67     5743.30    244.16 o 
   7   0 -34     4379.78     4741.46    198.85 o 
   8   0 -34      453.05      449.80     74.98 o 
   9   0 -34      485.16      523.98     77.18 o 
  10   0 -34      564.38      606.17     83.93 o 
  11   0 -34      175.07      211.86    105.62 o 
  13   0 -34     2293.42     2545.06    234.48 o 
  14   0 -34      730.99      761.92    142.97 o 
  15   0 -34     1387.11     1605.07    203.33 o 
  16   0 -34      238.96      204.31    130.16 o 
  -5   1 -34      674.45     1022.47    162.95 o 
  -4   1 -34     1519.98     2008.87    148.21 o 
  -3   1 -34     1644.87     2016.49    152.56 o 
  -2   1 -34     1485.67     1797.77    255.70 o 
  -1   1 -34      507.05      565.15     80.33 o 
   0   1 -34    12732.15    14328.74    676.19 o 
   1   1 -34      857.05      957.29     77.67 o 
   2   1 -34      114.48      122.69     47.79 o 
   3   1 -34     3029.42     3223.49    128.00 o 
   4   1 -34     5186.59     4719.38    304.28 o 
   5   1 -34      201.02      207.32     49.72 o 
   6   1 -34     3532.52     3273.58    580.01 o 
   7   1 -34     1499.37     1442.66    261.68 o 
   8   1 -34     7200.71     7307.47    347.96 o 
   9   1 -34     1605.05     1548.77    123.51 o 
  10   1 -34      671.91      655.79    170.66 o 
  11   1 -34      596.67      727.38     91.28 o 
  12   1 -34     1659.25     1750.44    185.24 o 
  13   1 -34      417.22      438.41    129.72 o 
  14   1 -34       13.74        7.36    116.91 o 
  15   1 -34       46.15      147.18    123.66 o 
  16   1 -34      111.45       40.19    126.06 o 
  -6   2 -34      438.95      533.38    138.07 o 
  -5   2 -34      307.23      541.42    144.49 o 
  -4   2 -34      311.52      293.07     95.49 o 
  -3   2 -34     1154.89     1351.89    119.62 o 
  -2   2 -34     2032.45     2086.51    130.56 o 
  -1   2 -34      943.35     1002.68     87.09 o 
   0   2 -34       95.40      124.29     70.61 o 
   1   2 -34      256.11      306.55     60.96 o 
   2   2 -34     1309.32     1514.93     98.02 o 
   3   2 -34      426.35      386.30    124.23 o 
   4   2 -34     1280.81     1242.75    107.47 o 
   5   2 -34     3543.70     3345.11    173.60 o 
   6   2 -34     1678.74     1496.46    131.35 o 
   7   2 -34      661.49      600.78     85.44 o 
   8   2 -34      265.25      154.83    102.99 o 
   9   2 -34       48.05      -11.16     64.99 o 
  10   2 -34      227.75      252.70     78.12 o 
  11   2 -34       74.76       87.18     76.17 o 
  12   2 -34      199.00      239.85    123.46 o 
  13   2 -34      371.89      387.18    134.84 o 
  14   2 -34      221.21      288.57    132.29 o 
  15   2 -34      231.88      263.54    133.17 o 
  16   2 -34       90.94      131.57    129.79 o 
  -6   3 -34       71.12     -115.02    115.02 o 
  -5   3 -34        7.15     -123.42    123.42 o 
  -4   3 -34      420.54       90.94     93.62 o 
  -3   3 -34       23.48      -64.56     64.56 o 
  -2   3 -34      104.84      -92.74     92.74 o 
  -1   3 -34      283.62      134.08     78.81 o 
   0   3 -34      241.73       86.58    139.78 o 
   1   3 -34       70.64       -0.12     83.29 o 
   2   3 -34      601.93      535.72     87.39 o 
   3   3 -34      297.88      298.48     79.75 o 
   4   3 -34      156.95      121.90     97.19 o 
   5   3 -34      138.24       28.25    164.32 o 
   6   3 -34       78.65       94.66     58.58 o 
   7   3 -34      402.08      439.30     88.47 o 
   8   3 -34      107.36      184.32     59.26 o 
   9   3 -34       10.34       62.01     70.92 o 
  10   3 -34       40.91       76.64     74.86 o 
  11   3 -34      138.64      128.22     93.14 o 
  12   3 -34      280.80      245.17     87.58 o 
  13   3 -34       95.44        3.57    105.96 o 
  14   3 -34       30.73      -32.08    112.39 o 
  15   3 -34       24.92      -65.03    109.84 o 
  -7   4 -34       82.98     -136.19    136.19 o 
  -6   4 -34      246.37      -92.00     92.00 o 
  -5   4 -34       49.11     -134.02    134.02 o 
  -4   4 -34      285.47     -130.95    130.95 o 
  -3   4 -34      123.84      -82.81     82.81 o 
  -2   4 -34      454.68      182.28    191.47 o 
  -1   4 -34        6.56      -75.87     75.87 o 
   0   4 -34       62.01       52.97     99.31 o 
   1   4 -34      653.24      589.80     97.97 o 
   2   4 -34      394.20      381.75    122.87 o 
   3   4 -34      217.14      107.51     60.06 o 
   4   4 -34      449.02      472.64     81.98 o 
   5   4 -34      595.68      674.44     74.60 o 
   6   4 -34      160.46      185.05     62.14 o 
   7   4 -34      295.58      341.89     80.14 o 
   8   4 -34      205.80      180.32     60.96 o 
   9   4 -34       20.73       53.53     69.45 o 
  10   4 -34      213.04      233.16     76.33 o 
  11   4 -34      108.70      102.19     74.21 o 
  12   4 -34      273.82      295.29     79.42 o 
  13   4 -34      102.91      154.11     87.47 o 
  14   4 -34       15.06      137.15    108.19 o 
  -6   5 -34      200.17       22.78    112.95 o 
  -5   5 -34        2.63      -42.44    103.89 o 
  -4   5 -34      146.33       44.28    101.71 o 
  -3   5 -34      385.22      346.71    171.48 o 
  -2   5 -34      143.27      140.71     75.28 o 
  -1   5 -34      185.52      119.99     74.25 o 
   0   5 -34     2832.07     2822.22    188.44 o 
   1   5 -34      168.22      151.34     70.72 o 
   2   5 -34        0.66       51.95     33.17 o 
   3   5 -34      281.97      249.04     65.13 o 
   4   5 -34      269.83      280.21     64.19 o 
   5   5 -34      322.26      333.09     66.03 o 
   6   5 -34       98.12       73.50     40.92 o 
   7   5 -34      260.73      356.89     62.03 o 
   8   5 -34      739.66      558.37    131.24 o 
   9   5 -34      310.66      282.97     66.18 o 
  10   5 -34       59.29      189.06     93.67 o 
  11   5 -34      145.65      296.74     79.07 o 
  12   5 -34      116.53       57.49    118.85 o 
  13   5 -34       32.43      -19.53    118.56 o 
  -4   6 -34       59.22      227.74    188.77 o 
  -3   6 -34      522.37      630.07    241.64 o 
  -2   6 -34     1461.07     1721.62    354.78 o 
  -1   6 -34      105.64       50.56    127.60 o 
   0   6 -34      269.73      424.16     81.77 o 
   1   6 -34      300.73      375.38     75.53 o 
   2   6 -34      464.32      638.60     81.15 o 
   3   6 -34      205.89      263.82     67.80 o 
   4   6 -34      149.71      195.06     63.06 o 
   5   6 -34      942.47     1060.47     82.39 o 
   6   6 -34      483.95      468.82     98.07 o 
   7   6 -34      682.32      781.54    107.05 o 
   8   6 -34        3.11       85.56    117.19 o 
   9   6 -34        6.72       95.58    119.21 o 
  10   6 -34       58.41      144.18    121.36 o 
  11   6 -34       66.52       61.43    118.26 o 
  -1   7 -34       22.95      -40.23     85.32 o 
   0   7 -34      936.25      948.44     86.37 o 
   1   7 -34      160.19      100.86     92.11 o 
   2   7 -34       70.90       99.51     95.24 o 
   3   7 -34       55.61       57.65     94.56 o 
   4   7 -34      241.95      313.98     99.79 o 
   5   7 -34       78.72      107.40     91.36 o 
   6   7 -34       92.31       95.42     92.30 o 
   7   7 -34      315.44      109.96    123.84 o 
   8   7 -34      513.12      536.45    144.21 o 
  -5   1 -33       26.21      223.82    117.07 o 
  -4   1 -33      225.60      348.07     82.31 o 
  -3   1 -33     1138.78     1684.97    130.85 o 
  -2   1 -33      577.18      711.62     85.79 o 
  -1   1 -33      455.47      597.24     79.39 o 
   0   1 -33     3926.84     4765.26    208.77 o 
   1   1 -33      524.86      605.67     61.13 o 
   2   1 -33      255.05      206.43     42.56 o 
   3   1 -33      529.71      562.44     52.29 o 
   4   1 -33     1101.20     1046.81    120.39 o 
   5   1 -33      134.10      136.36     45.79 o 
   6   1 -33      127.10       35.11     53.32 o 
   7   1 -33      186.45      161.81     60.96 o 
   8   1 -33     2794.62     3130.37    188.38 o 
   9   1 -33      685.94      728.76    112.83 o 
  10   1 -33       92.58       86.09     69.81 o 
  11   1 -33      417.35      339.23     78.65 o 
  12   1 -33      137.63      247.56    109.34 o 
  13   1 -33        6.13       13.21    103.47 o 
  14   1 -33      132.99      113.18    111.81 o 
  15   1 -33      236.18      446.46    135.43 o 
  16   1 -33       79.02      156.56    127.35 o 
  -6   2 -33      423.49      452.07    133.80 o 
  -5   2 -33     1116.28      832.78    151.76 o 
  -4   2 -33      427.42      434.39    253.87 o 
  -3   2 -33     2172.40     2279.80    221.69 o 
  -2   2 -33     1892.36     1855.93    122.22 o 
  -1   2 -33      635.82      737.84     77.04 o 
   0   2 -33      256.22      244.47     61.01 o 
   1   2 -33     2564.98     2331.22    266.33 o 
   2   2 -33     4238.59     4319.94    232.18 o 
   3   2 -33     1408.17     1319.23     88.89 o 
   4   2 -33     1237.31     1061.31    101.21 o 
   5   2 -33     4239.21     3873.66    252.05 o 
   6   2 -33     2197.83     1896.28    161.84 o 
   7   2 -33     2172.83     1934.97    150.16 o 
   8   2 -33       30.81      -67.85     95.60 o 
   9   2 -33       29.59        4.61    114.49 o 
  10   2 -33      764.82      751.72     96.11 o 
  11   2 -33       70.58       15.42     73.66 o 
  12   2 -33      724.78      735.19    144.00 o 
  14   2 -33      342.41      373.96    132.19 o 
  15   2 -33      540.93      479.23    139.80 o 
  16   2 -33      172.29      398.31    140.06 o 
  -6   3 -33      702.83       56.17    132.22 o 
  -5   3 -33      169.85     -107.66    107.66 o 
  -4   3 -33     1246.58      214.06    196.15 o 
  -3   3 -33     1563.76     1604.93    175.97 o 
  -2   3 -33     1641.47     1482.55    331.37 o 
  -1   3 -33      432.35      306.87     78.91 o 
   0   3 -33     9766.90     9062.38    692.87 o 
   1   3 -33      793.51      788.59    179.26 o 
   2   3 -33       28.23       20.15     62.98 o 
   3   3 -33     1712.70     1687.57    130.70 o 
   4   3 -33     1036.24     1113.90     98.93 o 
   5   3 -33     1361.81     1624.85    171.99 o 
   6   3 -33     1538.49     1332.26    174.24 o 
   7   3 -33     1416.71     1307.77    127.63 o 
   8   3 -33     4213.47     4159.93    230.15 o 
   9   3 -33     2790.53     2741.11    180.00 o 
  10   3 -33     1118.61     1063.00    107.07 o 
  11   3 -33      731.26      641.64     92.92 o 
  12   3 -33      285.37      243.36     85.03 o 
  13   3 -33       32.25      -99.76    107.35 o 
  14   3 -33       45.39      -67.36    110.66 o 
  15   3 -33      231.00      163.20    121.97 o 
  -8   4 -33      329.85     -156.02    156.02 o 
  -7   4 -33      758.77      262.16    116.87 o 
  -6   4 -33      492.18      169.54    109.61 o 
  -5   4 -33      479.16      174.97    106.04 o 
  -4   4 -33       71.81      -75.42     90.78 o 
  -3   4 -33      907.73      352.90    100.83 o 
  -2   4 -33     1240.83      532.78     77.30 o 
  -1   4 -33     1506.45      991.76    117.55 o 
   0   4 -33      130.47      -51.42    124.58 o 
   1   4 -33      643.16      624.57    107.71 o 
   2   4 -33     3639.15     3468.95    558.33 o 
   3   4 -33     1040.83      792.03    116.79 o 
   4   4 -33      803.49      760.41     77.77 o 
   5   4 -33     2990.70     2855.21    181.32 o 
   6   4 -33     1548.73     1471.39    101.64 o 
   7   4 -33     1701.38     1654.63    131.48 o 
   8   4 -33      156.22      245.80     60.86 o 
   9   4 -33       64.85      103.54     69.68 o 
  10   4 -33      804.39      924.78     96.04 o 
  11   4 -33       45.30       13.74     69.90 o 
  12   4 -33      324.58      229.11     86.21 o 
  13   4 -33      455.67      515.61    111.98 o 
  14   4 -33      202.66      264.46    108.89 o 
  -6   5 -33      181.73      150.94    126.25 o 
  -5   5 -33      439.11      505.16    119.84 o 
  -4   5 -33      127.50      150.58    112.01 o 
  -3   5 -33      351.78      475.74    135.68 o 
  -2   5 -33      366.96      347.86    117.27 o 
  -1   5 -33       48.09       12.62     98.21 o 
   0   5 -33     1967.31     2101.25    128.32 o 
   1   5 -33      268.03      397.16     72.68 o 
   2   5 -33      303.92      478.32     81.99 o 
   3   5 -33       93.87      168.61     59.34 o 
   4   5 -33      468.57      456.85     70.88 o 
   5   5 -33       73.46      211.07     58.80 o 
   6   5 -33      297.13      343.00     57.74 o 
   7   5 -33     1276.79     1328.87     89.29 o 
   8   5 -33     1189.46     1167.92     99.25 o 
   9   5 -33      419.46      492.15     82.01 o 
  10   5 -33      284.22      343.59     74.66 o 
  11   5 -33       10.10      136.78     50.20 o 
  12   5 -33       87.20      142.66    113.06 o 
  13   5 -33       11.26       49.15    115.52 o 
  -4   6 -33      100.24      231.70    305.14 o 
  -3   6 -33      227.20      402.25    111.10 o 
  -2   6 -33      388.26      478.60    187.95 o 
  -1   6 -33      829.82      923.03    206.98 o 
   0   6 -33      132.67      207.18     73.77 o 
   1   6 -33       28.74       24.17     56.90 o 
   2   6 -33      507.23      607.12     77.94 o 
   3   6 -33      178.34      206.67     64.08 o 
   4   6 -33      112.82      126.73     57.48 o 
   5   6 -33      280.53      241.92     91.65 o 
   6   6 -33      118.97      146.32     83.24 o 
   7   6 -33      410.30      505.70     94.32 o 
   8   6 -33        7.33       26.02    113.98 o 
   9   6 -33       34.07       63.83    117.25 o 
  10   6 -33      234.78      224.71    123.81 o 
  11   6 -33       45.16       51.71    115.09 o 
  -1   7 -33      166.19      303.41     76.07 o 
   0   7 -33        6.49       35.36     60.29 o 
   1   7 -33       81.11      135.29    112.69 o 
   2   7 -33      243.34      139.72     96.63 o 
   3   7 -33      129.97       77.05     89.85 o 
   4   7 -33      112.60      203.15     94.06 o 
   5   7 -33      236.22      208.34     94.13 o 
   6   7 -33      109.64      130.98     87.31 o 
   7   7 -33       58.64      102.27    118.00 o 
   8   7 -33       34.48      146.92    125.02 o 
  -5   0 -32     3020.39     3488.11    289.53 o 
  -4   0 -32      243.50      345.50    115.66 o 
  -3   0 -32     4131.54     4892.07    363.03 o 
  -2   0 -32     3313.01     4182.77    303.59 o 
  -1   0 -32     1935.32     2058.92    214.78 o 
   0   0 -32      981.03     1188.26    135.78 o 
   1   0 -32     4962.62     5212.63    353.54 o 
   2   0 -32    11470.58    12123.06    578.43 o 
   3   0 -32     1147.89     1122.25    148.26 o 
   4   0 -32     2125.49     1570.16     94.58 o 
   5   0 -32     8113.06     7920.92    346.98 o 
   6   0 -32     3704.76     3964.14    171.79 o 
   7   0 -32     1259.96     1305.28     86.78 o 
   8   0 -32      226.10      249.48     49.21 o 
   9   0 -32      175.78      215.62     64.22 o 
  10   0 -32     3636.25     3945.73    238.33 o 
  11   0 -32       16.51       11.55     93.27 o 
  12   0 -32     1373.64     1533.57    176.54 o 
  13   0 -32     1050.46     1285.13    159.81 o 
  14   0 -32      234.52      199.17    113.17 o 
  15   0 -32      437.28      466.32    126.70 o 
  16   0 -32       56.92      237.86    126.28 o 
  17   0 -32       11.05      216.77    123.29 o 
  -5   1 -32      365.95      585.66    139.74 o 
  -4   1 -32      632.99      790.46    110.95 o 
  -3   1 -32     3421.59     3998.09    228.67 o 
  -2   1 -32     1959.87     2284.32    150.41 o 
  -1   1 -32     1101.89     1382.85    113.00 o 
   0   1 -32    10966.70    12331.76    482.11 o 
   1   1 -32     2209.48     2422.67    106.99 o 
   2   1 -32       87.31      104.86     38.06 o 
   3   1 -32        3.77      -14.52     35.88 o 
   4   1 -32       30.85       32.21     32.29 o 
   5   1 -32      483.97      433.41     50.49 o 
   6   1 -32      169.60      123.73     51.77 o 
   7   1 -32     1586.65     1747.29    291.82 o 
   8   1 -32     7914.40     8618.96    413.47 o 
   9   1 -32     5903.64     6043.18    301.20 o 
  10   1 -32      184.49      113.82     65.06 o 
  11   1 -32      765.17      820.65    126.80 o 
  12   1 -32       32.15      -47.57    101.11 o 
  13   1 -32       11.07      -48.27     99.04 o 
  14   1 -32      275.93      382.17    124.67 o 
  15   1 -32      503.99      657.74    141.06 o 
  16   1 -32       86.62      115.48    121.72 o 
  -6   2 -32       20.46     -110.25    110.25 o 
  -5   2 -32      348.77      193.78    116.66 o 
  -4   2 -32        4.26      -21.41     64.17 o 
  -3   2 -32      716.36      704.92     75.40 o 
  -2   2 -32      997.40      972.21     84.93 o 
  -1   2 -32     1055.94     1073.05     87.78 o 
   0   2 -32      117.95      132.97     54.61 o 
   1   2 -32      710.24      695.79     67.78 o 
   2   2 -32     4602.94     4793.27    324.88 o 
   3   2 -32     1412.47     1328.93    138.90 o 
   4   2 -32      587.35      608.33     75.27 o 
   5   2 -32     2425.82     2418.85    235.29 o 
   6   2 -32      154.60      106.49     52.51 o 
   7   2 -32      300.69      127.09    106.17 o 
   8   2 -32     1016.91      797.96    207.29 o 
   9   2 -32      134.25       48.16     63.86 o 
  10   2 -32      993.05      963.57    102.36 o 
  11   2 -32      324.43      308.30     83.11 o 
  12   2 -32      861.65      872.11    143.44 o 
  13   2 -32      393.27      430.67    125.78 o 
  14   2 -32      151.68      145.49    125.36 o 
  15   2 -32      149.53      384.32    136.00 o 
  16   2 -32       97.98      -60.49    126.86 o 
  -6   3 -32      186.25      -94.63     94.63 o 
  -5   3 -32      407.13       -4.23     88.01 o 
  -4   3 -32       48.31      -75.40     75.40 o 
  -3   3 -32      222.95     -105.11    105.11 o 
  -2   3 -32      112.00      -88.38     88.38 o 
  -1   3 -32      119.70      -60.45     60.45 o 
   0   3 -32      261.46      121.15     78.31 o 
   1   3 -32      620.35      513.64     82.55 o 
   2   3 -32      166.64       75.34    139.53 o 
   3   3 -32      132.88       53.07     83.32 o 
   4   3 -32      453.75      440.21    129.57 o 
   5   3 -32       96.98      109.14     69.77 o 
   6   3 -32      199.36      229.77     67.10 o 
   7   3 -32      505.65      472.55     62.52 o 
   8   3 -32      419.25      472.52     63.78 o 
   9   3 -32       56.57       99.63     67.07 o 
  10   3 -32      250.21      226.48    109.26 o 
  11   3 -32      159.54       75.05     71.39 o 
  12   3 -32       27.88      -37.92    105.02 o 
  13   3 -32       78.03        7.94    111.36 o 
  14   3 -32       25.43       21.69    120.37 o 
  15   3 -32      145.98       84.61    121.76 o 
  16   3 -32       10.07       -7.82    123.28 o 
  -8   4 -32       17.15     -144.30    144.30 o 
  -7   4 -32      473.93      291.15    116.32 o 
  -6   4 -32      134.58      -44.44    101.71 o 
  -5   4 -32      339.01      274.80    134.78 o 
  -4   4 -32       53.31       -8.72    105.10 o 
  -3   4 -32      293.30      188.53     68.26 o 
  -2   4 -32      271.12      133.39     68.70 o 
  -1   4 -32       46.60      -60.41     60.41 o 
   0   4 -32       59.51      -21.10     79.23 o 
   1   4 -32      750.64      618.77    121.53 o 
   2   4 -32     1011.50      835.77    101.88 o 
   3   4 -32      603.95      452.23     92.08 o 
   4   4 -32      180.37      144.08     57.33 o 
   5   4 -32       28.83       20.94     54.01 o 
   6   4 -32      463.29      517.32     66.72 o 
   7   4 -32      357.39      352.72     60.22 o 
   8   4 -32       35.38       33.30     54.93 o 
   9   4 -32       11.80        6.90     64.18 o 
  10   4 -32      100.38      163.73     72.41 o 
  11   4 -32       52.78        1.95     67.16 o 
  12   4 -32      198.60      171.42     68.53 o 
  13   4 -32       77.45      147.47    103.98 o 
  14   4 -32       14.36      -94.42     98.27 o 
  15   4 -32       15.45       -9.63     94.22 o 
  -7   5 -32      163.32      213.67    113.40 o 
  -6   5 -32      270.27      321.02    115.40 o 
  -5   5 -32        6.72     -103.24    103.24 o 
  -4   5 -32      189.87      247.05    126.52 o 
  -3   5 -32      108.55      312.23    115.68 o 
  -2   5 -32      223.49      292.91    113.79 o 
  -1   5 -32      581.42      659.95    139.30 o 
   0   5 -32     1683.16     1746.29    117.43 o 
   1   5 -32      646.47      720.62     79.32 o 
   2   5 -32       50.62      127.78     56.76 o 
   3   5 -32      374.78      479.37     65.76 o 
   4   5 -32      117.75      216.95     57.76 o 
   5   5 -32      654.49      553.41    138.10 o 
   6   5 -32      737.39      750.49     86.09 o 
   7   5 -32       34.34       89.07     53.96 o 
   8   5 -32     1603.39     1545.21    115.65 o 
   9   5 -32      837.06     1045.87     92.05 o 
  10   5 -32      114.82      153.45     96.47 o 
  11   5 -32        2.99       55.25    112.25 o 
  12   5 -32      115.65       37.08    107.54 o 
  13   5 -32       73.52       92.90    109.99 o 
  -5   6 -32      618.62      948.97    167.54 o 
  -4   6 -32      107.17      315.91    179.85 o 
  -3   6 -32      114.56      315.55    108.88 o 
  -2   6 -32      179.43      138.88    155.71 o 
  -1   6 -32      581.27      786.33     91.71 o 
   0   6 -32       77.23       82.72     70.41 o 
   1   6 -32      714.32      689.89    109.26 o 
   2   6 -32     1287.88     1370.68    100.47 o 
   3   6 -32      644.75      795.44     76.72 o 
   4   6 -32      358.19      376.93     59.25 o 
   5   6 -32      566.52      605.85     99.88 o 
   6   6 -32      528.00      522.38     94.54 o 
   7   6 -32      158.90      125.47     83.49 o 
   8   6 -32       93.02       19.66    100.83 o 
   9   6 -32       13.46       44.24    114.67 o 
  10   6 -32      560.51      468.74    132.15 o 
  11   6 -32      132.06      221.13    124.98 o 
  12   6 -32      163.88      263.86    127.01 o 
  -2   7 -32      331.11      493.74     99.57 o 
  -1   7 -32       51.31       89.63     68.17 o 
   0   7 -32     1144.78     1195.61     90.99 o 
   1   7 -32      272.60      207.77    124.00 o 
   2   7 -32      137.51      220.42     94.11 o 
   3   7 -32       42.52      140.67     91.05 o 
   4   7 -32      230.69      337.32     96.28 o 
   5   7 -32      154.31       98.45     88.07 o 
   6   7 -32      257.26      310.61     95.13 o 
   7   7 -32      415.26      288.16    133.37 o 
   8   7 -32     1036.06      944.16    161.91 o 
  -5   1 -31      410.90      596.44    129.09 o 
  -4   1 -31      300.14      389.17     78.28 o 
  -3   1 -31     1696.65     1992.05    142.07 o 
  -2   1 -31      208.78      304.25     69.86 o 
  -1   1 -31      486.59      627.00     65.44 o 
   0   1 -31      889.85     1306.61    104.53 o 
   1   1 -31      121.46      201.80     40.55 o 
   2   1 -31      126.60      174.27     34.44 o 
   3   1 -31      349.40      358.05     62.57 o 
   4   1 -31      216.78      170.87     34.26 o 
   5   1 -31     1391.38     1439.05    120.94 o 
   6   1 -31      633.64      753.59     64.06 o 
   7   1 -31      743.68      795.97     66.26 o 
   8   1 -31     1631.16     1815.62    126.01 o 
   9   1 -31     1599.76     1814.44    126.94 o 
  10   1 -31       90.99      192.65     62.88 o 
  11   1 -31       21.34       42.55     90.37 o 
  12   1 -31       11.07      -37.01     91.17 o 
  13   1 -31      148.88      224.44    111.46 o 
  14   1 -31       28.33      136.43    107.79 o 
  15   1 -31      102.57       99.84    116.66 o 
  16   1 -31       49.95      187.69    122.80 o 
  17   1 -31      282.07      340.54    133.15 o 
  -6   2 -31     1353.68      232.79    134.05 o 
  -5   2 -31     1030.92      205.02    123.77 o 
  -4   2 -31        9.06      -61.38     61.38 o 
  -3   2 -31      983.96      805.66    217.55 o 
  -2   2 -31     1496.59     1387.42    121.84 o 
  -1   2 -31     1456.01     1477.05    173.93 o 
   0   2 -31      464.15      443.52     59.78 o 
   1   2 -31     2190.60     2137.16    236.48 o 
   2   2 -31     5676.03     6692.80    319.95 o 
   3   2 -31      608.60      672.14     61.40 o 
   4   2 -31     1363.10     1209.18    271.28 o 
   5   2 -31     1756.41     1630.30    123.87 o 
   6   2 -31     2916.62     2984.41    176.05 o 
   7   2 -31      195.07       -8.83    112.59 o 
   8   2 -31      132.05       25.26     82.40 o 
   9   2 -31       42.57       48.06     77.50 o 
  10   2 -31     3432.45     3478.97    202.31 o 
  11   2 -31      448.20      469.29     99.98 o 
  12   2 -31      874.99      727.84    133.05 o 
  13   2 -31      296.76      264.49    118.31 o 
  14   2 -31       94.15      140.86    115.75 o 
  15   2 -31      294.74      360.97    127.76 o 
  16   2 -31       48.02      135.08    128.29 o 
  -7   3 -31      530.44      273.66    148.99 o 
  -6   3 -31     1239.41      754.29    120.59 o 
  -5   3 -31      449.43       29.73     94.58 o 
  -4   3 -31      124.19      -77.05     84.65 o 
  -3   3 -31     4184.32     1786.67    168.26 o 
  -2   3 -31     1369.19     1039.36    139.01 o 
  -1   3 -31     1272.62      547.40     70.78 o 
   0   3 -31     8571.78     6498.80    361.75 o 
   1   3 -31     3347.13     2960.47    353.81 o 
   2   3 -31      106.25       12.77     51.13 o 
   3   3 -31     1687.66     1612.45    126.19 o 
   4   3 -31      552.78      590.07     85.18 o 
   5   3 -31     4325.09     4252.62    344.49 o 
   6   3 -31     1192.09     1136.54    241.34 o 
   7   3 -31     1087.94     1199.16     85.72 o 
   8   3 -31     3952.48     3946.29    168.32 o 
   9   3 -31     2547.01     2536.07    165.55 o 
  10   3 -31      299.10      313.30     77.65 o 
  11   3 -31      184.80       87.58    103.28 o 
  12   3 -31       45.82       30.28     74.32 o 
  13   3 -31      307.48      207.15    123.23 o 
  14   3 -31      335.61      195.18    130.46 o 
  15   3 -31      275.13      238.99    133.32 o 
  16   3 -31      125.02       77.91    128.03 o 
  -8   4 -31       30.69       -5.38    160.34 o 
  -7   4 -31      870.07      975.30    137.47 o 
  -6   4 -31     1082.73      979.14    138.91 o 
  -5   4 -31     1209.67     1242.12    198.86 o 
  -4   4 -31      131.43      303.49     98.41 o 
  -3   4 -31      813.82      652.07     81.75 o 
  -2   4 -31      744.58      462.28     76.27 o 
  -1   4 -31     1873.08     1460.26    160.13 o 
   0   4 -31      885.88      698.69    103.04 o 
   1   4 -31     1162.40      850.30    147.26 o 
   2   4 -31     6663.96     3351.31    296.86 o 
   3   4 -31     1444.48     1475.23    118.77 o 
   4   4 -31      736.57      747.91     92.78 o 
   5   4 -31     1447.37     1272.96    149.54 o 
   6   4 -31      945.41      904.59    100.35 o 
   7   4 -31      216.56      250.13     57.86 o 
   8   4 -31      491.23      572.64     66.15 o 
   9   4 -31       40.84       38.90     63.18 o 
  10   4 -31     2674.09     2607.86    165.19 o 
  11   4 -31      596.32      537.71     74.62 o 
  12   4 -31      764.08      691.21     86.03 o 
  13   4 -31      472.25      525.93    114.34 o 
  14   4 -31       79.24      124.92    101.23 o 
  15   4 -31      238.30      156.48    100.58 o 
  -7   5 -31      626.59      855.92    144.41 o 
  -6   5 -31      403.66      610.97    123.08 o 
  -5   5 -31      131.60       26.98    113.61 o 
  -4   5 -31      284.12      399.37    107.22 o 
  -3   5 -31     1006.39     1238.87    164.65 o 
  -2   5 -31      673.43      778.47     88.52 o 
  -1   5 -31      243.09      300.51     72.63 o 
   0   5 -31     1087.72     1066.41     90.96 o 
   1   5 -31      954.80      969.66     85.30 o 
   2   5 -31      705.97      936.80     80.17 o 
   3   5 -31       20.50       89.30     55.71 o 
   4   5 -31     1010.25     1171.58     86.07 o 
   5   5 -31      523.89      494.40     57.92 o 
   6   5 -31      312.39      442.45     60.54 o 
   7   5 -31      980.78     1063.40     81.27 o 
   8   5 -31      648.43      851.26    104.37 o 
   9   5 -31      978.10     1123.59     98.00 o 
  10   5 -31      299.94      413.86    121.84 o 
  11   5 -31      156.81      160.23    111.87 o 
  12   5 -31       87.95      203.49    116.41 o 
  -5   6 -31      281.00      315.83    112.49 o 
  -4   6 -31      247.23      319.21    126.84 o 
  -3   6 -31       10.28      156.16    101.93 o 
  -2   6 -31       97.22       58.91    250.19 o 
  -1   6 -31      473.99      573.09     97.75 o 
   0   6 -31      277.44      328.30     72.68 o 
   1   6 -31       73.20       75.35     60.86 o 
   2   6 -31      812.44      988.58     83.39 o 
   3   6 -31       61.89       42.51     55.06 o 
   4   6 -31      452.10      605.43     59.38 o 
   5   6 -31      255.91      215.74     83.89 o 
   6   6 -31       18.48      -46.87     77.19 o 
   7   6 -31      667.72      641.23    137.49 o 
   8   6 -31      168.45       -8.00     58.44 o 
   9   6 -31      130.03       58.41    115.44 o 
  10   6 -31      222.09      265.85    124.22 o 
  11   6 -31       34.87       75.75    115.25 o 
  12   6 -31       78.54      184.63    120.68 o 
  -3   7 -31      107.75      186.76     99.79 o 
  -2   7 -31       30.74       15.78     84.44 o 
  -1   7 -31       55.07      101.76     64.96 o 
   0   7 -31       44.05       23.96     90.61 o 
   1   7 -31       10.67      -10.26     62.81 o 
   2   7 -31       65.57       83.29    106.74 o 
   3   7 -31      104.98      171.77     91.16 o 
   4   7 -31       89.94      105.31     88.27 o 
   5   7 -31      100.79      119.00     86.21 o 
   6   7 -31       28.95       31.89     84.29 o 
   7   7 -31      164.10      130.63    122.48 o 
   8   7 -31      280.30      322.36    132.55 o 
   9   7 -31      213.10      197.93    111.52 o 
  -5   0 -30     1683.37     1914.35    194.36 o 
  -4   0 -30     1180.90     1596.42    176.45 o 
  -3   0 -30     1317.98     1587.49    184.34 o 
  -2   0 -30     3304.04     3775.45    280.16 o 
  -1   0 -30     8691.53     9646.12    705.15 o 
   0   0 -30      545.53      624.82     71.11 o 
   1   0 -30     2667.71     2575.76    176.19 o 
   2   0 -30     9646.79     9141.04    394.62 o 
   3   0 -30     8059.36     5714.61    307.56 o 
   4   0 -30     2466.46     1935.09    131.62 o 
   5   0 -30     3622.57     3719.24    164.03 o 
   6   0 -30     3588.42     3716.90    159.55 o 
   7   0 -30      284.69      378.30     50.27 o 
   8   0 -30       93.39      118.10     42.72 o 
   9   0 -30      107.89      153.70     61.27 o 
  10   0 -30     9013.10     9579.88    507.78 o 
  11   0 -30     2457.95     2265.34    200.01 o 
  12   0 -30     1077.01     1164.65    148.70 o 
  13   0 -30      586.06      523.40    126.53 o 
  14   0 -30      318.57      308.85    122.19 o 
  15   0 -30      118.61       67.01    113.25 o 
  16   0 -30      120.09       62.86    120.95 o 
  17   0 -30      257.61      216.39    130.64 o 
  -6   1 -30     1499.73      972.21    159.77 o 
  -5   1 -30     2094.71     1632.49    194.62 o 
  -4   1 -30      239.28      295.51     71.58 o 
  -3   1 -30     7845.39     8263.38    417.25 o 
  -2   1 -30      333.60      458.89     70.13 o 
  -1   1 -30     1678.06     1901.55    142.11 o 
   0   1 -30     8733.51     9511.10    327.33 o 
   1   1 -30     6132.69     6380.26    197.80 o 
   2   1 -30      131.30      130.77     32.92 o 
   3   1 -30     4651.94     4153.66    263.74 o 
   4   1 -30     4299.80     4264.53    180.68 o 
   5   1 -30     8077.25     8465.61    322.13 o 
   6   1 -30     1686.83     1673.26    102.29 o 
   7   1 -30     3920.35     4148.15    179.47 o 
   8   1 -30     3650.53     3870.24    169.56 o 
   9   1 -30     3698.19     3525.65    251.57 o 
  10   1 -30      833.13      727.07    195.35 o 
  11   1 -30       16.33      -82.63     82.63 o 
  12   1 -30      185.53      238.35    101.59 o 
  13   1 -30      294.71      273.42    114.76 o 
  14   1 -30      382.41      448.88    124.01 o 
  15   1 -30      342.52      439.27    126.62 o 
  16   1 -30      421.88      330.86    121.86 o 
  17   1 -30      621.30      670.36    148.27 o 
  -6   2 -30     1610.38      406.65    139.84 o 
  -5   2 -30     1167.83      235.10    124.97 o 
  -4   2 -30      134.48      -82.74    134.31 o 
  -3   2 -30      373.46      106.26    105.70 o 
  -2   2 -30      337.91      145.08     86.84 o 
  -1   2 -30     1684.35     1689.89    142.37 o 
   0   2 -30      806.78      789.47    129.90 o 
   1   2 -30      441.09      348.63     74.22 o 
   2   2 -30     6793.90     6704.36   1018.34 o 
   3   2 -30     2737.62     2702.91    124.58 o 
   4   2 -30      393.01      394.03     76.78 o 
   5   2 -30       77.75      -34.34     71.98 o 
   6   2 -30     1368.31     1335.45    107.50 o 
   7   2 -30      165.65       26.28    106.37 o 
   8   2 -30      141.83       28.67     48.51 o 
   9   2 -30       49.98        9.59     62.23 o 
  10   2 -30     1358.60     1265.49    107.66 o 
  11   2 -30      474.38      412.21     78.73 o 
  12   2 -30      366.02      434.62    116.18 o 
  13   2 -30      306.31      364.02    117.15 o 
  14   2 -30      120.99      136.05    111.43 o 
  15   2 -30      117.52       17.61    111.56 o 
  16   2 -30       39.77       44.85    116.47 o 
  -7   3 -30      446.59      421.82    155.22 o 
  -6   3 -30       63.62       25.60     89.33 o 
  -5   3 -30       47.52      -35.93     82.23 o 
  -4   3 -30      381.82      112.50     84.88 o 
  -3   3 -30       51.08       -6.54     59.85 o 
  -2   3 -30      308.80       -6.43    101.88 o 
  -1   3 -30      356.67       86.24     61.16 o 
   0   3 -30     1588.51     1414.21    111.90 o 
   1   3 -30      409.68      392.16     77.00 o 
   2   3 -30       10.21      -12.26     49.43 o 
   3   3 -30      290.96      197.66     53.12 o 
   4   3 -30      620.21      590.13     63.25 o 
   5   3 -30       23.07       50.17     56.72 o 
   6   3 -30      142.00      134.58     49.01 o 
   7   3 -30      556.87      619.54     65.08 o 
   8   3 -30       30.54       59.42     51.12 o 
   9   3 -30      481.98      461.64     77.50 o 
  10   3 -30      213.15      151.27     68.27 o 
  11   3 -30      291.50       95.72    149.38 o 
  12   3 -30       68.43      -49.95    103.15 o 
  13   3 -30       49.73      -27.66    111.61 o 
  14   3 -30        3.36     -117.73    117.73 o 
  15   3 -30       44.24      -97.99    122.48 o 
  16   3 -30       61.98      110.59    130.77 o 
  -9   4 -30       58.76      -81.67    149.51 o 
  -8   4 -30       51.75      196.69    165.78 o 
  -7   4 -30      236.34      202.68    110.63 o 
  -6   4 -30       13.26       27.46     93.02 o 
  -5   4 -30      258.09      342.24     99.51 o 
  -4   4 -30      133.39      105.54    170.17 o 
  -3   4 -30        0.93       33.96     57.06 o 
  -2   4 -30      398.75      393.73     71.76 o 
  -1   4 -30      319.43      382.64     68.25 o 
   0   4 -30       64.51       70.11     57.13 o 
   1   4 -30      801.03      776.69     88.71 o 
   2   4 -30     1320.73      711.41    123.59 o 
   3   4 -30      282.94      103.53    116.71 o 
   4   4 -30      429.23      370.94     77.61 o 
   5   4 -30       59.04       32.33     50.07 o 
   6   4 -30      124.00      102.83     52.13 o 
   7   4 -30      217.37      170.94     52.43 o 
   8   4 -30        9.43       20.46     59.18 o 
   9   4 -30      234.45      285.05     69.47 o 
  10   4 -30      457.54      511.78     77.30 o 
  11   4 -30        8.61       45.64     48.99 o 
  12   4 -30      166.13      122.31     69.53 o 
  13   4 -30       96.05      161.69    101.90 o 
  14   4 -30      103.29       48.51     99.78 o 
  15   4 -30      102.84        1.42     92.87 o 
  -7   5 -30       91.81      156.83    135.89 o 
  -6   5 -30      138.66      176.26    112.34 o 
  -5   5 -30      702.52      858.18    128.48 o 
  -4   5 -30      107.77      198.90     99.74 o 
  -3   5 -30     2048.37     2582.85    240.50 o 
  -2   5 -30      352.83      432.82     77.76 o 
  -1   5 -30      418.73      606.01     77.55 o 
   0   5 -30      855.68      970.69     87.39 o 
   1   5 -30      124.97      142.26     59.57 o 
   2   5 -30      207.29      261.58     60.05 o 
   3   5 -30      583.70      562.83     66.12 o 
   4   5 -30      379.63      406.76     58.22 o 
   5   5 -30     1367.99     1494.90    157.85 o 
   6   5 -30      268.32      319.84     56.05 o 
   7   5 -30      185.31      236.15     54.87 o 
   8   5 -30      751.40      747.39     75.43 o 
   9   5 -30      587.15      613.91     66.97 o 
  10   5 -30       24.55      118.43    111.38 o 
  11   5 -30       17.67       88.93    110.20 o 
  12   5 -30      141.28      147.28    109.90 o 
  -6   6 -30      524.80      748.72    139.52 o 
  -5   6 -30      561.92      670.84    123.07 o 
  -4   6 -30      112.78      215.62    105.53 o 
  -3   6 -30      209.21      402.85    103.55 o 
  -2   6 -30      338.05      439.25    129.45 o 
  -1   6 -30      176.38      235.15     67.59 o 
   0   6 -30      446.86      484.88     71.32 o 
   1   6 -30      396.92      451.97     68.56 o 
   2   6 -30     2558.22     2738.37    139.19 o 
   3   6 -30      804.73      876.33     70.52 o 
   4   6 -30      561.40      551.08     93.53 o 
   5   6 -30      203.86      210.67     82.21 o 
   6   6 -30      315.64      319.41     84.37 o 
   7   6 -30       32.20      207.03    114.41 o 
   9   6 -30       78.77       58.65    108.97 o 
  10   6 -30     1626.03     1564.50    183.31 o 
  11   6 -30      266.48      179.00    123.07 o 
  12   6 -30      382.51      410.59    125.64 o 
  -3   7 -30      528.04      766.08    111.76 o 
  -2   7 -30       31.02      142.45     85.15 o 
  -1   7 -30      213.89      157.42     62.81 o 
   0   7 -30     1011.53     1110.97    122.57 o 
   1   7 -30      770.72      765.98    108.20 o 
   2   7 -30       61.59      -24.08     84.36 o 
   3   7 -30      293.25      297.41     93.28 o 
   4   7 -30      331.80      356.02     90.21 o 
   5   7 -30      330.80      405.56     91.91 o 
   6   7 -30      173.96      111.54     87.09 o 
   7   7 -30      435.55      401.22    129.67 o 
   8   7 -30      241.83      254.76    124.48 o 
   9   7 -30      212.79      274.96    128.71 o 
  -6   1 -29     1156.90      363.36    126.84 o 
  -5   1 -29     1061.67      776.43    140.12 o 
  -4   1 -29      696.21      786.32     88.31 o 
  -3   1 -29     2253.74     2651.26    325.04 o 
  -2   1 -29      151.89      123.00     49.25 o 
  -1   1 -29      767.12      831.18     59.37 o 
   0   1 -29     1650.99     1817.72     77.33 o 
   1   1 -29     1099.17     1132.94     61.00 o 
   2   1 -29       61.68       80.08     32.20 o 
   3   1 -29      135.11      117.33     31.46 o 
   4   1 -29     1279.56     1290.69    133.76 o 
   5   1 -29     6191.15     6648.35    257.31 o 
   6   1 -29      753.68      764.88     79.43 o 
   7   1 -29      971.26      937.56     93.63 o 
   8   1 -29      667.60      702.53     67.26 o 
   9   1 -29      402.36      374.68     50.41 o 
  10   1 -29       85.31       86.59     57.94 o 
  11   1 -29      167.68      278.81     94.21 o 
  12   1 -29      722.90      819.44    126.75 o 
  13   1 -29      224.45      162.52     99.93 o 
  14   1 -29      424.34      425.29    121.16 o 
  15   1 -29       74.76       46.33    110.57 o 
  16   1 -29       40.28       17.76    114.20 o 
  17   1 -29       30.64       75.90    119.07 o 
  -6   2 -29     2927.21     1624.42    208.09 o 
  -5   2 -29      899.16      337.14    123.31 o 
  -4   2 -29      983.79      218.81     98.07 o 
  -3   2 -29       49.63      -48.57    123.33 o 
  -2   2 -29     1887.22     1537.73    245.15 o 
  -1   2 -29     3744.75     3150.56    151.42 o 
   0   2 -29      219.31      164.40     90.50 o 
   1   2 -29      980.84     1015.23    129.22 o 
   2   2 -29    15337.34    14090.79   1389.49 o 
   3   2 -29     4004.69     3913.68    148.45 o 
   4   2 -29     1321.65     1186.43    101.52 o 
   5   2 -29      216.93      223.83     56.51 o 
   6   2 -29      264.13      104.37    101.34 o 
   7   2 -29     1601.56     1267.57    245.40 o 
   8   2 -29      388.35      293.44     77.62 o 
   9   2 -29      876.97      851.33     89.45 o 
  10   2 -29     6006.00     5931.35    289.89 o 
  11   2 -29     1269.05     1242.28    105.19 o 
  12   2 -29      824.33      876.08    131.32 o 
  13   2 -29      210.98      134.60    106.54 o 
  14   2 -29      147.67       25.09    106.48 o 
  15   2 -29      100.59       25.57    117.65 o 
  16   2 -29        3.42      106.08    120.11 o 
  -7   3 -29     1067.22     1092.73    182.08 o 
  -6   3 -29      700.53      687.61    111.19 o 
  -5   3 -29     3229.63     2825.46    194.09 o 
  -4   3 -29      638.36      478.96     95.08 o 
  -3   3 -29     5968.80     4714.22    450.33 o 
  -2   3 -29      207.65        1.70     49.40 o 
  -1   3 -29     1789.10     1334.11    121.79 o 
   0   3 -29     4266.94     3502.14    262.85 o 
   1   3 -29     2411.42     2163.22    187.90 o 
   2   3 -29      938.82      780.82     69.43 o 
   3   3 -29     3045.94     2919.78    206.35 o 
   4   3 -29     3750.88     3767.21    226.52 o 
   5   3 -29     7828.59     7832.81    304.33 o 
   6   3 -29     2048.41     1935.60    108.55 o 
   7   3 -29     1232.11     1293.33     86.71 o 
   8   3 -29     2370.78     2427.83    122.28 o 
   9   3 -29     1173.08     1163.12    146.32 o 
  10   3 -29       31.43       -8.81     72.09 o 
  11   3 -29        1.92      -15.60     75.24 o 
  12   3 -29      991.28      660.19    133.40 o 
  13   3 -29      264.40      260.67    122.07 o 
  14   3 -29      534.38      462.03    137.59 o 
  15   3 -29      242.86      292.00    134.81 o 
  16   3 -29       40.06      214.90    134.23 o 
  -9   4 -29      136.57      431.57    175.49 o 
  -8   4 -29      186.66      417.35    164.47 o 
  -7   4 -29      708.06      833.27    125.96 o 
  -6   4 -29     1401.89     1554.58    150.69 o 
  -5   4 -29      647.94      805.41    118.78 o 
  -4   4 -29      437.05      530.00    190.43 o 
  -3   4 -29      139.02      180.25     63.01 o 
  -2   4 -29      130.05      148.79     63.07 o 
  -1   4 -29     3397.54     3440.92    165.67 o 
   0   4 -29     1229.48     1072.63     86.12 o 
   1   4 -29      474.28      489.92     63.88 o 
   2   4 -29    10517.83     6675.51    465.05 o 
   3   4 -29     1108.15     1124.78    104.48 o 
   4   4 -29     1212.73     1245.74    104.18 o 
   5   4 -29       25.42      -31.97     99.25 o 
   6   4 -29      774.80      710.47    138.55 o 
   7   4 -29      490.07      520.82     62.19 o 
   8   4 -29      508.49      401.23     71.54 o 
   9   4 -29      140.21      119.33     63.61 o 
  10   4 -29     3400.38     3146.74    264.06 o 
  11   4 -29      848.63      789.49     86.62 o 
  12   4 -29     1126.05     1075.27     99.71 o 
  13   4 -29      351.65      345.16    105.99 o 
  14   4 -29      179.50      120.46     97.69 o 
  15   4 -29      117.56       67.02     91.67 o 
  -8   5 -29      529.73      834.48    133.66 o 
  -7   5 -29      133.02      333.91    115.38 o 
  -6   5 -29      126.98      -37.92    170.59 o 
  -5   5 -29      829.33     1060.69    225.06 o 
  -4   5 -29      102.25      140.33    167.19 o 
  -3   5 -29      909.88     1094.22    124.09 o 
  -2   5 -29       36.75       71.08     76.87 o 
  -1   5 -29      405.13      628.50     74.52 o 
   0   5 -29     1254.57     1461.30    121.05 o 
   1   5 -29     1320.90     1496.93    102.38 o 
   2   5 -29      105.05      195.20     56.24 o 
   3   5 -29      424.66      565.30     63.87 o 
   4   5 -29     1399.84     1614.08    122.15 o 
   5   5 -29     1326.31     1515.42     97.71 o 
   6   5 -29      358.99      427.01     56.10 o 
   7   5 -29      849.66      899.72    115.06 o 
   8   5 -29      617.12      773.68     77.40 o 
   9   5 -29      670.92      766.99    100.12 o 
  10   5 -29      303.17      414.82    117.39 o 
  11   5 -29       41.45      -54.63     99.65 o 
  12   5 -29      472.73      462.56    125.25 o 
  -6   6 -29      330.63      416.11    129.74 o 
  -5   6 -29      179.28      292.45    108.68 o 
  -4   6 -29      407.43      600.10    109.70 o 
  -3   6 -29      158.22      373.32     99.72 o 
  -2   6 -29       96.77       74.74     69.42 o 
  -1   6 -29      647.03      769.36     82.24 o 
   0   6 -29      230.18      112.85     86.18 o 
   1   6 -29      103.86      142.77     47.98 o 
   2   6 -29      317.84      414.43     61.75 o 
   3   6 -29      349.32      368.68     54.04 o 
   4   6 -29      472.87      550.81     92.60 o 
   5   6 -29       12.80      -34.94     72.16 o 
   6   6 -29      339.02      418.76     85.65 o 
   7   6 -29      219.73      294.11    116.45 o 
   8   6 -29      170.83       65.94     51.79 o 
   9   6 -29      268.39      302.18    119.79 o 
  10   6 -29      207.42      264.67    123.01 o 
  11   6 -29       22.72      107.12    113.47 o 
  12   6 -29      232.11      207.04    122.51 o 
  -4   7 -29      249.81      244.01    104.01 o 
  -3   7 -29      112.70      298.74     92.45 o 
  -2   7 -29      144.97      164.80     79.64 o 
  -1   7 -29      210.55      308.86     73.08 o 
   0   7 -29      250.01      224.22     91.50 o 
   1   7 -29      188.30      202.95     89.90 o 
   2   7 -29      127.05       98.89     85.57 o 
   3   7 -29      104.37      145.34     86.01 o 
   4   7 -29      163.71      220.87     87.46 o 
   5   7 -29       64.27      103.41     85.28 o 
   6   7 -29       51.86       57.55     79.21 o 
   7   7 -29      112.45      100.32    121.13 o 
   8   7 -29       92.01       29.01    120.57 o 
   9   7 -29      134.53      221.87    125.40 o 
  10   7 -29       49.50      197.40    123.83 o 
   1   8 -29      150.22      228.09    126.55 o 
   2   8 -29       74.11       99.09     94.50 o 
   3   8 -29       11.46       35.86     91.41 o 
   4   8 -29       70.32      152.16     93.66 o 
   5   8 -29       43.18       67.27     86.20 o 
  -4   0 -28     2407.36     2456.14    205.67 o 
  -3   0 -28     1028.05     1303.92    148.89 o 
  -2   0 -28     2556.19     3017.61    238.78 o 
  -1   0 -28     4310.48     4571.08    255.97 o 
   0   0 -28     1125.50     1278.57     83.69 o 
   1   0 -28     3873.73     4113.75    191.78 o 
   2   0 -28    43671.85    43057.62   1979.72 o 
   3   0 -28     8135.27     5246.46    282.93 o 
   4   0 -28     1149.59     1135.91     90.81 o 
   5   0 -28       36.65       27.02     35.87 o 
   6   0 -28       48.68      106.02     38.47 o 
   7   0 -28     5052.77     5408.98    222.00 o 
   8   0 -28     1017.93     1023.78    107.96 o 
   9   0 -28      729.30      809.71     62.53 o 
  10   0 -28     8643.86     8534.81    552.65 o 
  11   0 -28     1275.02     1316.41    165.51 o 
  12   0 -28     2117.97     2229.99    210.17 o 
  13   0 -28      142.84       90.95     97.09 o 
  14   0 -28        2.93       53.45    102.88 o 
  15   0 -28       52.86      120.74    111.47 o 
  16   0 -28      345.98      129.88    123.23 o 
  17   0 -28      134.14       92.26    123.79 o 
  -6   1 -28     1708.80      489.27    138.00 o 
  -5   1 -28     4285.54     1808.37    228.69 o 
  -4   1 -28     2409.11     1611.53    186.43 o 
  -3   1 -28     6599.68     6480.46    958.07 o 
  -2   1 -28      175.52      220.34     49.89 o 
  -1   1 -28     2101.81     2254.08     94.32 o 
   0   1 -28     1007.61     1047.23     58.75 o 
   1   1 -28      380.45      356.72     38.41 o 
   2   1 -28      413.65      363.48     55.74 o 
   3   1 -28     2158.28     2003.30    122.25 o 
   4   1 -28     5820.43     5471.31    407.69 o 
   5   1 -28    16853.76    17630.48    651.05 o 
   6   1 -28     4871.31     5101.25    197.56 o 
   7   1 -28     2880.44     2911.92    118.19 o 
   8   1 -28     2864.54     2764.10    110.80 o 
   9   1 -28      300.89      298.48     42.33 o 
  10   1 -28      277.96      347.93     65.86 o 
  11   1 -28      182.67       92.88     84.74 o 
  12   1 -28     3163.56     3073.82    257.36 o 
  13   1 -28      390.49      338.36    110.39 o 
  14   1 -28     1771.50     1774.12    192.83 o 
  15   1 -28      480.72      493.00    126.40 o 
  16   1 -28       21.58       40.96    111.22 o 
  17   1 -28      259.20      208.52    123.46 o 
  -6   2 -28      950.34      700.43    150.44 o 
  -5   2 -28      846.50      474.52    135.05 o 
  -4   2 -28     1096.41      312.06     82.81 o 
  -3   2 -28     1147.04      282.41    113.87 o 
  -2   2 -28     1233.79     1221.66    147.53 o 
  -1   2 -28     3329.21     2741.76    160.43 o 
   0   2 -28     1175.18     1160.00     98.61 o 
   1   2 -28      311.10      261.28     73.58 o 
   2   2 -28     6979.00     7077.73    415.48 o 
   3   2 -28      457.46      436.77     43.06 o 
   4   2 -28       41.17       35.81     32.52 o 
   5   2 -28      499.55      548.54     67.65 o 
   6   2 -28      456.92      400.96     52.58 o 
   7   2 -28     1031.03      923.84    148.93 o 
   8   2 -28       78.41       38.91     45.68 o 
   9   2 -28     1844.19     1879.36    128.09 o 
  10   2 -28     2371.38     2330.36    147.77 o 
  11   2 -28      571.64      522.96     78.18 o 
  12   2 -28      326.25      288.80    104.29 o 
  13   2 -28      820.39      769.13    130.61 o 
  14   2 -28       54.53       -2.61    103.39 o 
  15   2 -28       45.86       70.05    109.03 o 
  16   2 -28       16.25      -11.53    118.26 o 
  17   2 -28      105.26      294.04    132.44 o 
  -7   3 -28       70.77      219.54     99.23 o 
  -6   3 -28      120.50      127.80    168.91 o 
  -5   3 -28      147.38      137.68    126.56 o 
  -4   3 -28      118.38       52.61     80.19 o 
  -3   3 -28      331.65      262.42     60.34 o 
  -2   3 -28      149.39      106.83     50.42 o 
  -1   3 -28       48.72       57.48     39.05 o 
   0   3 -28      619.19      592.22     63.74 o 
   1   3 -28      739.36      594.26     74.83 o 
   2   3 -28      155.29       96.10     45.86 o 
   3   3 -28      321.17      267.63     52.18 o 
   4   3 -28      781.10      805.48     65.98 o 
   5   3 -28      446.65      525.76     57.25 o 
   6   3 -28       80.06       77.88     46.12 o 
   7   3 -28       97.51      127.51     48.08 o 
   8   3 -28      494.33      459.39     58.16 o 
   9   3 -28      638.14      593.18    136.59 o 
  10   3 -28      282.43      194.86     99.12 o 
  11   3 -28       87.11       29.58     64.33 o 
  12   3 -28      156.10      -32.04    103.23 o 
  13   3 -28       12.58       49.25    109.89 o 
  14   3 -28        8.85      -89.31    113.89 o 
  15   3 -28       69.13       71.19    125.74 o 
  16   3 -28       14.52      -24.96    125.66 o 
  -9   4 -28       85.83       34.26    162.81 o 
  -8   4 -28      128.54      309.52    164.72 o 
  -7   4 -28      185.18      412.45    109.19 o 
  -6   4 -28      370.89      464.83    105.70 o 
  -5   4 -28      172.27      135.89    130.02 o 
  -4   4 -28       50.36       37.81     84.93 o 
  -3   4 -28      210.02      239.15     65.08 o 
  -2   4 -28      941.20      949.77     85.65 o 
  -1   4 -28      898.12      855.95     78.97 o 
   0   4 -28       23.93       96.39     52.29 o 
   1   4 -28      416.58      442.74     59.01 o 
   2   4 -28      446.87      349.07     55.24 o 
   3   4 -28      529.43      432.19     60.66 o 
   4   4 -28      239.72      120.88     74.23 o 
   5   4 -28       99.83      142.32     63.52 o 
   6   4 -28      219.35      103.68     98.68 o 
   7   4 -28      591.47      549.54    101.32 o 
   8   4 -28       24.41       -4.97     56.79 o 
   9   4 -28      242.66      230.81     58.67 o 
  10   4 -28      262.02      186.80    126.20 o 
  11   4 -28      460.15      486.75     75.15 o 
  12   4 -28       38.59       52.73     66.40 o 
  13   4 -28       42.74      -42.56     91.08 o 
  14   4 -28       40.31       33.69     93.38 o 
  15   4 -28       45.07      -89.05     89.05 o 
  -8   5 -28       11.82      242.90    116.39 o 
  -7   5 -28        6.93       89.21    107.85 o 
  -6   5 -28       56.23       30.69    117.57 o 
  -5   5 -28      994.75     1386.62    211.43 o 
  -4   5 -28      377.44      608.43    187.12 o 
  -3   5 -28     1037.86     1082.95    142.11 o 
  -2   5 -28       28.62       49.39     62.10 o 
  -1   5 -28      249.99      327.25     65.20 o 
   0   5 -28      791.91      862.55     79.31 o 
   1   5 -28      238.79      408.58     62.36 o 
   2   5 -28      199.92      246.98     54.89 o 
   3   5 -28     1806.47     1941.23    107.90 o 
   4   5 -28      993.66     1073.80     80.57 o 
   5   5 -28     1982.46     2164.58    112.18 o 
   6   5 -28      851.14      927.40     72.67 o 
   7   5 -28      222.33      200.19     69.76 o 
   8   5 -28      101.88      154.57     60.93 o 
   9   5 -28      212.55      341.82    111.26 o 
  10   5 -28       29.82       -8.86    101.64 o 
  11   5 -28       15.07       27.90    102.47 o 
  12   5 -28      228.35      202.06    109.91 o 
  -6   6 -28      503.93      575.47    210.73 o 
  -5   6 -28      109.04      177.66    101.57 o 
  -4   6 -28      637.69      855.60    120.65 o 
  -3   6 -28      282.03      307.24     72.31 o 
  -2   6 -28      554.07      694.56     81.18 o 
  -1   6 -28     1010.47     1158.88     89.88 o 
   0   6 -28      166.70      171.28     54.46 o 
   1   6 -28      291.41      294.81     67.59 o 
   2   6 -28     2663.34     2781.19    134.48 o 
   3   6 -28      395.96      447.08     50.52 o 
   4   6 -28      122.07       82.47     74.04 o 
   5   6 -28       20.00       -2.67     71.85 o 
   6   6 -28      252.00      353.35     80.93 o 
   7   6 -28      411.36      356.56    111.77 o 
   8   6 -28      231.15       96.76     93.35 o 
   9   6 -28      210.53      142.34    115.28 o 
  10   6 -28     1053.99      856.42    154.13 o 
  11   6 -28      188.84      214.04    120.18 o 
  12   6 -28      167.04      264.34    119.40 o 
  -4   7 -28       64.87      205.53    139.32 o 
  -3   7 -28      776.79      912.09    111.12 o 
  -2   7 -28       90.94       39.19     75.44 o 
  -1   7 -28       82.44       72.11     60.86 o 
   0   7 -28       13.00       29.48     84.54 o 
   1   7 -28      611.77      698.92    105.45 o 
   2   7 -28      239.70      373.56     94.65 o 
   3   7 -28      461.60      515.82     98.77 o 
   4   7 -28      854.87      914.47    109.46 o 
   5   7 -28     1419.03     1665.73    137.53 o 
   6   7 -28      445.51      559.18     96.70 o 
   7   7 -28      143.79      284.69    125.19 o 
   8   7 -28       98.43       86.03    120.68 o 
   9   7 -28      141.83      149.22    123.08 o 
  10   7 -28       76.49      178.02    125.39 o 
   0   8 -28      186.24      137.25     87.25 o 
   1   8 -28       12.88      -86.58     86.58 o 
   2   8 -28      754.44      818.43    114.88 o 
   3   8 -28      216.49      244.44     91.92 o 
   4   8 -28      127.59      217.41     97.04 o 
   5   8 -28      175.43      202.77     88.50 o 
   6   8 -28      170.89      151.05    125.43 o 
  -6   1 -27      298.95      -31.51    100.02 o 
  -4   1 -27     1588.45      840.44    142.50 o 
  -3   1 -27     1072.85      797.09    125.93 o 
  -2   1 -27       54.62       59.82     36.80 o 
  -1   1 -27      101.34      170.19     29.04 o 
   0   1 -27      158.30      267.33     41.73 o 
   1   1 -27      277.55      363.05     36.47 o 
   2   1 -27      891.08      783.40    101.47 o 
   3   1 -27     2709.62     2500.91    163.06 o 
   4   1 -27     2902.29     2752.84    244.72 o 
   5   1 -27     1261.88     1289.69    116.07 o 
   6   1 -27     1036.64     1136.32     56.80 o 
   7   1 -27      550.22      606.47     37.83 o 
   8   1 -27      507.51      482.64     41.01 o 
   9   1 -27        3.39        1.71     30.78 o 
  10   1 -27      379.81      369.53     54.32 o 
  11   1 -27       68.44       -1.84     57.66 o 
  12   1 -27      319.96      447.73     97.93 o 
  13   1 -27       83.21      114.34     70.67 o 
  14   1 -27      597.97      653.86    129.09 o 
  15   1 -27       61.56      150.29    109.77 o 
  16   1 -27       77.75      116.33    113.71 o 
  17   1 -27       82.32       69.37    115.69 o 
  -6   2 -27     1140.31      806.35    153.90 o 
  -5   2 -27     1149.33      896.78    106.19 o 
  -4   2 -27     1364.12     1186.52    231.07 o 
  -3   2 -27      999.67      445.31     93.25 o 
  -2   2 -27     1750.25     1532.93    192.85 o 
  -1   2 -27     5354.34     4024.75    285.78 o 
   0   2 -27      424.48      325.89     47.79 o 
   1   2 -27     1230.20     1048.74     88.26 o 
   2   2 -27     8938.18     8763.73    313.88 o 
   3   2 -27     2919.75     2905.77    115.00 o 
   4   2 -27       15.96       -5.34     33.52 o 
   5   2 -27       24.87      -13.14     44.72 o 
   6   2 -27      151.30       73.00     44.02 o 
   7   2 -27     6936.98     6986.54    445.35 o 
   8   2 -27     1627.38     1370.05     88.99 o 
   9   2 -27       68.46       34.44     55.07 o 
  10   2 -27     3524.83     3592.28    198.35 o 
  11   2 -27     1086.41     1084.79     95.90 o 
  12   2 -27     1181.71     1236.12    148.94 o 
  13   2 -27       45.92       -8.22     94.20 o 
  14   2 -27        3.73      -40.90     99.52 o 
  15   2 -27      176.10      194.32    113.36 o 
  16   2 -27      180.10      169.59    120.04 o 
  17   2 -27       37.93      217.49    127.35 o 
  -7   3 -27      114.07      307.07     95.62 o 
  -6   3 -27     1371.42     1387.87    135.60 o 
  -5   3 -27     4685.74     4682.34    389.10 o 
  -4   3 -27     2419.25     2419.82    173.81 o 
  -3   3 -27     6224.47     5144.49    418.19 o 
  -2   3 -27      560.47      449.91     62.27 o 
  -1   3 -27     1071.56      918.64     88.47 o 
   0   3 -27      782.29      540.39     77.18 o 
   1   3 -27     1140.65     1150.70     81.56 o 
   2   3 -27     1863.24     1254.44    140.84 o 
   3   3 -27     4532.33     4176.77    174.85 o 
   4   3 -27     6698.16     6742.90    260.87 o 
   5   3 -27     6380.18     6475.20    254.67 o 
   6   3 -27     1840.60     1905.01    106.34 o 
   7   3 -27      930.94     1006.21     72.39 o 
   8   3 -27      391.84      412.15     56.46 o 
   9   3 -27      461.28      364.48     77.20 o 
  10   3 -27      487.93      401.12    118.60 o 
  11   3 -27       48.88       46.03     65.93 o 
  12   3 -27     2162.01     1886.26    208.06 o 
  13   3 -27      388.82      368.58    124.82 o 
  14   3 -27      584.95      601.15    138.03 o 
  15   3 -27      504.70      467.97    140.76 o 
  16   3 -27        6.52      221.62    130.85 o 
  -9   4 -27      371.48      433.71    169.12 o 
  -8   4 -27        1.78      162.00    146.11 o 
  -7   4 -27      177.37      339.57    106.88 o 
  -6   4 -27     1321.54     1854.13    186.03 o 
  -5   4 -27      785.19     1051.27    178.29 o 
  -4   4 -27     1933.22     2234.48    169.32 o 
  -3   4 -27     1561.99     1702.99    148.58 o 
  -2   4 -27     1042.52     1026.94     87.10 o 
  -1   4 -27     4732.72     4971.82    221.88 o 
   0   4 -27      678.09      728.97     69.96 o 
   1   4 -27      430.71      466.38     58.25 o 
   2   4 -27     5882.32     5777.56    279.58 o 
   3   4 -27     3256.03     3109.18    209.59 o 
   4   4 -27      211.73      244.44     50.17 o 
   5   4 -27      672.98      680.02     79.05 o 
   6   4 -27       64.49       51.14     57.21 o 
   7   4 -27     5118.28     5066.18    260.80 o 
   8   4 -27      105.01       92.87     74.29 o 
   9   4 -27     1207.03     1070.82    142.04 o 
  10   4 -27     2900.10     2827.49    195.38 o 
  11   4 -27      533.26      583.39     78.05 o 
  12   4 -27      471.40      520.94     78.04 o 
  13   4 -27      422.66      351.04    104.16 o 
  14   4 -27      133.21       52.09     94.05 o 
  15   4 -27      191.31       24.67     88.98 o 
  -8   5 -27      102.78      184.88    107.41 o 
  -7   5 -27      644.51      851.89    295.66 o 
  -6   5 -27      695.54     1133.72    210.26 o 
  -5   5 -27     1014.07     1197.69    201.53 o 
  -4   5 -27      429.20      518.69     76.06 o 
  -3   5 -27     1116.50     1203.28     96.37 o 
  -2   5 -27      356.00      348.22     54.99 o 
  -1   5 -27       81.22      157.50     83.48 o 
   0   5 -27      236.23      338.98     60.20 o 
   1   5 -27     2083.26     2219.34    121.18 o 
   2   5 -27      243.70      330.00     56.18 o 
   3   5 -27     1179.77     1327.97    254.34 o 
   4   5 -27     2922.22     3071.36    148.54 o 
   5   5 -27     1484.17     1562.59     93.14 o 
   6   5 -27      451.26      538.89     53.84 o 
   7   5 -27      508.73      547.10     77.22 o 
   8   5 -27      366.86      427.70    114.35 o 
   9   5 -27      253.10      325.76    110.14 o 
  10   5 -27      219.09      237.66    107.00 o 
  11   5 -27       84.28       45.60    107.52 o 
  12   5 -27      736.30      703.46    135.07 o 
  -7   6 -27        6.85       54.95    126.95 o 
  -6   6 -27      100.97       26.39    266.85 o 
  -5   6 -27      214.90      241.37    102.35 o 
  -4   6 -27      165.33      257.11     96.74 o 
  -3   6 -27      503.76      622.37     81.67 o 
  -2   6 -27       81.32       54.52     50.13 o 
  -1   6 -27      364.29      431.10     88.15 o 
   0   6 -27      478.71      522.71     66.63 o 
   1   6 -27      307.26      266.66     90.31 o 
   2   6 -27      410.58      437.17     55.92 o 
   3   6 -27      107.56      197.87    101.77 o 
   4   6 -27      737.18      801.64    112.22 o 
   5   6 -27      324.68      357.10     80.48 o 
   6   6 -27      362.60      465.08     86.36 o 
   7   6 -27      384.42      437.22    121.47 o 
   8   6 -27        1.79      -66.75    102.86 o 
   9   6 -27      217.76      197.97    117.91 o 
  10   6 -27       89.22      148.90    112.80 o 
  11   6 -27       40.03       22.71    111.00 o 
  12   6 -27      257.30      254.44    123.40 o 
  13   6 -27       85.18      242.65    114.81 o 
  -5   7 -27       69.61      150.92     94.16 o 
  -4   7 -27       31.11      224.76    155.52 o 
  -3   7 -27       60.92      -10.70     77.88 o 
  -2   7 -27       37.31       90.52     71.10 o 
  -1   7 -27       10.96       31.48     48.63 o 
   0   7 -27      212.27      206.72     89.40 o 
   1   7 -27       82.66       83.95     83.27 o 
   2   7 -27      106.60      155.96    131.25 o 
   3   7 -27      116.63      133.66     83.67 o 
   4   7 -27      220.84      293.40     85.78 o 
   5   7 -27      136.08      151.22     84.26 o 
   6   7 -27      192.32      180.90     83.25 o 
   7   7 -27       90.13      150.08    117.41 o 
   8   7 -27      233.76      151.51    119.62 o 
   9   7 -27      121.34       27.48    116.90 o 
  10   7 -27        3.51      -15.23    118.13 o 
  -1   8 -27      167.76      196.59    140.71 o 
   0   8 -27        2.81       28.47     51.12 o 
   1   8 -27       14.80      -15.13     88.52 o 
   2   8 -27      245.87      375.21     95.60 o 
   3   8 -27       76.08      115.86     91.75 o 
   4   8 -27      147.82      221.79     88.33 o 
   5   8 -27      133.39      131.75     87.53 o 
   6   8 -27      119.61      186.55    127.67 o 
  -3   0 -26     2904.81     3315.17    242.52 o 
  -2   0 -26     5403.35     5629.66    524.60 o 
  -1   0 -26    10381.00    11894.79    428.26 o 
   0   0 -26     5041.85     5586.08    214.50 o 
   1   0 -26      537.99      619.99     45.16 o 
   2   0 -26    19435.33    19084.60   1208.22 o 
   3   0 -26     5946.65     5414.29    601.26 o 
   4   0 -26      221.98      225.81     38.86 o 
   5   0 -26     2678.53     2970.54    129.58 o 
   6   0 -26      770.91      827.50     58.69 o 
   7   0 -26    13824.46    13856.93    528.67 o 
   8   0 -26     3723.87     3743.01    160.66 o 
   9   0 -26      496.99      522.90     53.53 o 
  10   0 -26     6306.58     6580.68    447.45 o 
  11   0 -26     2969.22     2914.54    248.20 o 
  12   0 -26      141.10      127.73     92.25 o 
  13   0 -26      136.44      146.99     99.85 o 
  14   0 -26       97.83       80.66    108.13 o 
  15   0 -26      656.95      648.70    137.33 o 
  16   0 -26      583.80      505.52    137.43 o 
  17   0 -26      109.40      183.11    121.45 o 
  -6   1 -26     1458.66      665.70    137.96 o 
  -3   1 -26     8064.24     4454.79    255.95 o 
  -2   1 -26     1838.64     1744.85    105.68 o 
  -1   1 -26     1288.78     1325.14     59.85 o 
   0   1 -26     4008.34     4238.40    131.62 o 
   1   1 -26     5746.22     5721.04    275.64 o 
   2   1 -26     3704.09     3478.94    266.09 o 
   3   1 -26     6844.05     5948.02    626.86 o 
   4   1 -26    15696.03    15629.13    595.37 o 
   5   1 -26     6535.51     6728.08    193.94 o 
   6   1 -26     2791.59     2902.79     94.25 o 
   7   1 -26      447.19      459.06     33.29 o 
   8   1 -26      112.93      130.88     31.44 o 
   9   1 -26      430.77      436.51     44.86 o 
  10   1 -26      390.41      349.01     44.83 o 
  11   1 -26       35.21       37.39     57.75 o 
  12   1 -26     1963.85     2203.48    146.91 o 
  13   1 -26     1209.84     1279.66    112.32 o 
  14   1 -26     1285.08     1437.46    123.48 o 
  15   1 -26      648.57      594.90     94.02 o 
  16   1 -26       52.01       68.77     82.61 o 
  17   1 -26      144.20       90.56     95.21 o 
  -6   2 -26     1065.12      945.03    147.68 o 
  -5   2 -26      644.01      607.73    140.24 o 
  -4   2 -26     1604.42     1602.99    146.50 o 
  -3   2 -26     2424.01     1496.10    127.93 o 
  -2   2 -26     1010.76      603.95     71.62 o 
  -1   2 -26     5888.65     3108.90    147.14 o 
   0   2 -26     1066.46      821.60     57.16 o 
   1   2 -26      149.06      112.32     31.51 o 
   2   2 -26     2074.48     2133.30     93.80 o 
   3   2 -26     2409.61     2294.80     95.18 o 
   4   2 -26      442.36      373.86     50.92 o 
   5   2 -26      623.21      629.11     40.87 o 
   6   2 -26      109.97       60.52     33.20 o 
   7   2 -26     2650.64     2568.35    124.19 o 
   8   2 -26      339.17      368.62     51.61 o 
   9   2 -26      164.49      171.97     55.14 o 
  10   2 -26     2487.21     2644.34    159.17 o 
  11   2 -26      702.66      714.19    113.68 o 
  12   2 -26       88.02      100.71     91.27 o 
  13   2 -26      192.67      188.82     98.75 o 
  14   2 -26      155.64      110.02    103.20 o 
  15   2 -26       22.16      128.76    113.85 o 
  16   2 -26       66.02      147.75    112.67 o 
  17   2 -26       50.04      146.32    122.88 o 
  -7   3 -26      193.77      324.01     97.09 o 
  -6   3 -26      175.19      175.03     88.07 o 
  -5   3 -26      118.39      231.07     97.05 o 
  -4   3 -26       90.56      149.17     75.27 o 
  -3   3 -26     1708.23     1751.48    138.88 o 
  -2   3 -26      333.31      259.83     54.28 o 
  -1   3 -26      292.04      314.09     44.41 o 
   0   3 -26      200.57      107.21     40.01 o 
   1   3 -26      419.12      397.37     45.04 o 
   2   3 -26       94.33       40.97     47.89 o 
   3   3 -26      104.34       65.29     36.02 o 
   4   3 -26      578.81      661.86     56.94 o 
   5   3 -26      514.81      627.68     57.24 o 
   6   3 -26      373.57      385.01     50.45 o 
   7   3 -26       73.42       99.22     43.63 o 
   8   3 -26      599.74      598.53     74.06 o 
   9   3 -26        5.28      -35.31     52.35 o 
  10   3 -26      416.32      307.43     84.35 o 
  11   3 -26       21.29        2.96     62.96 o 
  12   3 -26      622.36      580.76    126.29 o 
  13   3 -26       38.72      -98.79    101.59 o 
  14   3 -26      208.90      202.16    117.61 o 
  15   3 -26       10.00       -0.74    118.78 o 
  16   3 -26      191.19       20.15    124.20 o 
 -10   4 -26      182.77      358.72    174.89 o 
  -9   4 -26       42.21      201.80    152.52 o 
  -8   4 -26      137.62      332.32    104.82 o 
  -7   4 -26      338.63      361.02    101.50 o 
  -6   4 -26       57.86      141.54     90.98 o 
  -5   4 -26      102.80      100.22    137.56 o 
  -4   4 -26      137.68      173.17     58.92 o 
  -3   4 -26      151.99      186.60     52.96 o 
  -2   4 -26      869.11      934.76     66.76 o 
  -1   4 -26     1316.92     1528.76    102.37 o 
   0   4 -26      375.08      418.80     56.87 o 
   1   4 -26      480.61      513.87     58.16 o 
   2   4 -26      525.64      520.15     56.86 o 
   3   4 -26      323.19      384.84     50.89 o 
   4   4 -26      447.24      432.80     53.24 o 
   5   4 -26      228.19      156.58     68.45 o 
   6   4 -26      267.43      219.36     94.57 o 
   7   4 -26      985.50     1078.41     91.99 o 
   8   4 -26      249.22      246.22     95.66 o 
   9   4 -26       37.69       27.72     53.17 o 
  10   4 -26      192.07      146.56     61.76 o 
  11   4 -26      230.87      244.91     67.56 o 
  12   4 -26       88.12      121.15     65.74 o 
  13   4 -26       74.53       28.78     88.97 o 
  14   4 -26       51.27        2.26     91.13 o 
  15   4 -26       22.10      -80.09     80.09 o 
  -9   5 -26       36.59       14.58    154.73 o 
  -8   5 -26      477.50      713.89    123.04 o 
  -7   5 -26       63.09       86.93    221.16 o 
  -6   5 -26      532.46      905.48    122.15 o 
  -5   5 -26     1191.41     1430.77    141.25 o 
  -4   5 -26     1031.57     1070.03     93.30 o 
  -3   5 -26      635.84      759.94     78.56 o 
  -2   5 -26        3.09       34.02     46.69 o 
  -1   5 -26      340.00      428.54     54.61 o 
   0   5 -26     1346.25     1380.14     93.93 o 
   1   5 -26      291.26      349.90     55.41 o 
   2   5 -26      696.31      715.44     64.87 o 
   3   5 -26     1142.50     1228.41     79.56 o 
   4   5 -26     1074.37     1154.64     79.00 o 
   5   5 -26     1215.50     1191.95    118.58 o 
   6   5 -26      421.28      518.89     48.72 o 
   7   5 -26       22.05       48.30     31.57 o 
   8   5 -26      202.33      144.66    102.11 o 
   9   5 -26      209.70      319.19    108.30 o 
  10   5 -26      120.44      135.81    100.31 o 
  11   5 -26       91.07       77.18    101.84 o 
  12   5 -26      505.41      519.85    120.84 o 
  -7   6 -26      272.78      578.06    118.37 o 
  -6   6 -26      201.72      172.82    169.16 o 
  -5   6 -26      191.11      277.01    101.47 o 
  -4   6 -26      173.04      273.65     70.28 o 
  -3   6 -26      772.13      822.16     84.40 o 
  -2   6 -26      504.84      690.15     62.17 o 
  -1   6 -26     2358.10     2398.54    131.29 o 
   0   6 -26      198.89      237.70     56.87 o 
   1   6 -26        9.15       33.83     45.78 o 
   2   6 -26     1505.91     1517.50     92.76 o 
   3   6 -26     1319.58     1504.40    120.36 o 
   4   6 -26       52.83       90.11     71.44 o 
   5   6 -26     1576.08     1638.26    131.35 o 
   6   6 -26      700.65      677.41     93.77 o 
   7   6 -26     3123.08     3022.69    261.72 o 
   8   6 -26       69.59      117.28    110.66 o 
   9   6 -26      158.21      218.03    113.80 o 
  10   6 -26      560.28      578.51    131.89 o 
  11   6 -26      521.55      537.04    129.55 o 
  12   6 -26       68.54       75.00    111.07 o 
  13   6 -26      101.42      108.13    116.79 o 
  -5   7 -26      381.06      425.67     97.45 o 
  -4   7 -26      375.57      473.99     98.07 o 
  -3   7 -26     1130.34     1303.29    130.96 o 
  -2   7 -26      272.91      384.96     77.18 o 
  -1   7 -26       77.54      116.79     86.50 o 
   0   7 -26       65.61      139.53     84.84 o 
   1   7 -26      211.83      188.20    129.42 o 
   2   7 -26      122.76      229.94    132.81 o 
   3   7 -26      306.47      285.06     85.81 o 
   4   7 -26     1449.04     1607.43    128.25 o 
   5   7 -26      769.62      852.64    123.22 o 
   6   7 -26      279.08      233.67    122.82 o 
   7   7 -26       92.25       13.09    113.88 o 
   8   7 -26       24.76      102.72    120.26 o 
   9   7 -26       56.51       99.04    118.44 o 
  10   7 -26      142.81      280.23    127.91 o 
  -1   8 -26      419.97      615.54    105.83 o 
   0   8 -26      199.84      320.70    128.81 o 
   1   8 -26       58.58       99.86     86.64 o 
   2   8 -26      210.50      281.29     91.89 o 
   3   8 -26      232.97      263.47     91.55 o 
   4   8 -26       60.36       13.06     80.94 o 
   5   8 -26      156.70      163.08     88.64 o 
   6   8 -26      241.57      255.08    134.63 o 
   7   8 -26      288.72      320.70    133.39 o 
  -6   1 -25      265.27       10.37     91.03 o 
  -5   1 -25     1295.24      501.84    122.30 o 
  -4   1 -25      471.18      631.98     95.21 o 
  -3   1 -25      382.84      370.68     96.15 o 
  -2   1 -25      232.47      207.87     29.97 o 
  -1   1 -25     1006.75     1028.02     44.50 o 
   0   1 -25     2099.87     2100.33     78.09 o 
   1   1 -25     1879.44     1988.75    157.95 o 
   2   1 -25     3502.81     3619.21    171.72 o 
   3   1 -25     2731.34     2389.87    119.66 o 
   4   1 -25     6043.65     6215.63    217.80 o 
   5   1 -25     1937.75     2075.19     73.80 o 
   6   1 -25      721.67      728.22     39.01 o 
   7   1 -25      408.46      437.10     31.92 o 
   8   1 -25      100.25       74.46     39.33 o 
   9   1 -25      725.11      746.23     52.60 o 
  10   1 -25       43.24       61.42     36.18 o 
  11   1 -25      135.19      111.44     58.89 o 
  12   1 -25      539.76      580.84     81.42 o 
  13   1 -25      578.91      550.76     81.72 o 
  14   1 -25       68.00       98.42     72.03 o 
  15   1 -25      283.67      410.63     86.57 o 
  16   1 -25       28.76      115.97     81.97 o 
  17   1 -25       26.16       28.00     84.01 o 
  -6   2 -25      115.31       68.40    109.85 o 
  -5   2 -25       60.70      -11.33     66.37 o 
  -4   2 -25     4130.35     3774.94    299.32 o 
  -3   2 -25     2715.55     2056.33    151.07 o 
  -2   2 -25     2305.89     1781.93    134.28 o 
  -1   2 -25    16768.43    10480.51    402.81 o 
   0   2 -25      206.44      181.99     33.10 o 
   1   2 -25      527.12      444.85     57.32 o 
   2   2 -25     3635.49     3762.74    133.97 o 
   3   2 -25     1918.21     1903.98     89.22 o 
   4   2 -25      824.36      816.92     69.14 o 
   5   2 -25     4132.22     4116.43    171.12 o 
   6   2 -25     1025.23      895.25     72.34 o 
   7   2 -25    12164.28    12240.05    403.19 o 
   8   2 -25      964.13      928.20     57.82 o 
   9   2 -25      479.32      503.30     64.67 o 
  10   2 -25     1792.96     1680.95    113.38 o 
  11   2 -25      921.79      985.19    128.57 o 
  12   2 -25      466.69      573.06    106.55 o 
  13   2 -25      129.86      159.19     96.43 o 
  14   2 -25      239.25      265.89    106.15 o 
  15   2 -25      954.24      989.83    144.02 o 
  16   2 -25      261.52      276.92    122.63 o 
  17   2 -25       33.60      -73.57    114.45 o 
  -7   3 -25      259.54      403.92     98.12 o 
  -6   3 -25     1277.47     1762.96    267.37 o 
  -5   3 -25     3204.72     3370.95    205.21 o 
  -4   3 -25     4686.95     4729.65    219.28 o 
  -3   3 -25     3516.80     3516.18    191.07 o 
  -2   3 -25     1472.18     1405.79     78.31 o 
  -1   3 -25      518.27      487.32     48.36 o 
   0   3 -25     2277.34     2120.94    182.61 o 
   1   3 -25     3588.70     3690.77    138.90 o 
   2   3 -25     3659.55     3885.67    153.81 o 
   3   3 -25     4077.34     3897.30    272.72 o 
   4   3 -25     9214.61     9033.86    305.28 o 
   5   3 -25     3758.28     3863.34    140.36 o 
   6   3 -25     1382.14     1358.91     86.87 o 
   7   3 -25      332.24      322.85     48.77 o 
   8   3 -25      393.94      340.24     62.61 o 
   9   3 -25     1236.07      961.06    102.38 o 
  10   3 -25      352.82      316.30    106.49 o 
  11   3 -25      315.00      287.53     67.66 o 
  12   3 -25     3400.40     3153.52    266.45 o 
  13   3 -25      343.15      228.80    114.13 o 
  14   3 -25     1179.67     1083.54    159.45 o 
  15   3 -25      156.76      140.89    119.67 o 
  16   3 -25       11.69       75.77    120.81 o 
 -10   4 -25      761.94     1154.34    217.18 o 
  -9   4 -25     1099.08     1421.42    222.96 o 
  -8   4 -25      102.29      300.51    102.02 o 
  -7   4 -25      732.74      947.30    123.53 o 
  -6   4 -25      400.59      697.84    143.96 o 
  -5   4 -25      456.11      520.21     96.00 o 
  -4   4 -25     1721.93     2061.59    121.72 o 
  -3   4 -25     2962.70     3163.36    133.45 o 
  -2   4 -25     1138.41     1209.69     74.20 o 
  -1   4 -25    12251.26    12290.33    409.57 o 
   0   4 -25      588.22      615.98     61.77 o 
   1   4 -25        9.78       32.58     41.86 o 
   2   4 -25      642.87      715.23     60.43 o 
   3   4 -25     1730.69     1707.51     99.56 o 
   4   4 -25      187.21      192.33     45.07 o 
   5   4 -25     2513.26     2449.04    247.46 o 
   6   4 -25     1403.51     1318.25    154.73 o 
   7   4 -25     8718.39     8361.53    408.26 o 
   8   4 -25      596.96      486.42    104.43 o 
   9   4 -25      796.00      638.75    164.52 o 
  10   4 -25     1370.40     1229.38    106.82 o 
  11   4 -25      678.88      643.68     80.88 o 
  12   4 -25      115.72      159.52     64.92 o 
  13   4 -25       92.55       49.80     89.24 o 
  14   4 -25      253.62      210.16     94.13 o 
  15   4 -25      364.59      -61.67     78.01 o 
  -9   5 -25       72.26      140.43    152.72 o 
  -8   5 -25      560.18      765.18    126.75 o 
  -7   5 -25       50.66       77.59    101.08 o 
  -6   5 -25      288.23      346.93    101.96 o 
  -5   5 -25      354.24      395.97     98.35 o 
  -4   5 -25     1419.48     1685.61    113.06 o 
  -3   5 -25     1573.85     1668.91     91.51 o 
  -2   5 -25     1202.03     1361.06     80.73 o 
  -1   5 -25      226.53      261.72     47.79 o 
   0   5 -25      442.64      523.35     61.58 o 
   1   5 -25     1115.28     1172.94     98.98 o 
   2   5 -25     1803.08     2072.06    138.30 o 
   3   5 -25      469.27      504.27     55.16 o 
   4   5 -25     3117.56     3188.02    144.79 o 
   5   5 -25     1902.87     1830.57     93.29 o 
   6   5 -25     1396.66     1438.40     83.27 o 
   7   5 -25      231.36      116.37     90.07 o 
   8   5 -25      281.62      313.16    106.69 o 
   9   5 -25      597.40      680.42    123.27 o 
  10   5 -25      197.28      112.72    101.51 o 
  11   5 -25        2.64       32.66     97.71 o 
  12   5 -25      801.25     1011.91    145.50 o 
  -8   6 -25       28.46       91.11    118.95 o 
  -7   6 -25       31.53      -10.17    103.63 o 
  -6   6 -25      336.92      387.67    108.09 o 
  -5   6 -25      207.76      399.91    100.32 o 
  -4   6 -25      274.27      324.45     71.02 o 
  -3   6 -25      384.75      468.13     71.03 o 
  -2   6 -25      116.06      229.43     73.35 o 
  -1   6 -25      550.81      614.53     72.80 o 
   0   6 -25      279.63      368.62     56.17 o 
   1   6 -25      201.54      275.09     49.44 o 
   2   6 -25      224.42      194.72     73.22 o 
   3   6 -25      645.00      776.34     93.82 o 
   4   6 -25      168.06      142.13     72.49 o 
   5   6 -25      494.46      424.25     82.20 o 
   6   6 -25      496.04      491.21     83.87 o 
   7   6 -25      178.66      163.79    110.46 o 
   8   6 -25      130.09       18.94    106.70 o 
   9   6 -25      400.22      364.31    121.18 o 
  10   6 -25       92.90      105.75    106.53 o 
  11   6 -25      128.93      123.74    110.32 o 
  12   6 -25       52.35      153.65    116.59 o 
  -5   7 -25       63.03      120.04     95.00 o 
  -4   7 -25       72.28      163.48     85.57 o 
  -3   7 -25      188.25      169.96    177.26 o 
  -2   7 -25      140.20      211.19     85.61 o 
  -1   7 -25        2.11       18.03     82.50 o 
   0   7 -25      335.60      281.94     87.67 o 
   1   7 -25      354.20      397.77     89.06 o 
   2   7 -25      236.96      271.85     85.66 o 
   3   7 -25      193.94      157.38     82.74 o 
   4   7 -25      112.12      168.08     81.44 o 
   5   7 -25      252.61      242.09     83.46 o 
   6   7 -25       77.99       79.73    110.61 o 
   7   7 -25       13.80       45.48    115.63 o 
   8   7 -25       90.57      147.60    114.17 o 
   9   7 -25      132.53      139.59    120.64 o 
  10   7 -25        3.85       31.92    114.92 o 
  11   7 -25      170.12      183.59    118.14 o 
  -2   8 -25      354.58      298.32    149.73 o 
  -1   8 -25      198.59      231.90     93.96 o 
   0   8 -25       24.52       37.44     57.21 o 
   1   8 -25       73.07       16.43     84.56 o 
   2   8 -25       14.01       94.98     83.46 o 
   3   8 -25      282.07      271.47     93.65 o 
   4   8 -25       19.63        6.01     83.49 o 
   5   8 -25      211.53      350.11     90.02 o 
   6   8 -25       64.36      138.66    122.49 o 
   7   8 -25      139.00       97.99    130.56 o 
  -5   0 -24      664.80      455.74     97.65 o 
  -3   0 -24     7716.39     7364.16    436.46 o 
  -2   0 -24    10109.14    10467.89    456.13 o 
  -1   0 -24    52286.53    57098.39   1890.66 o 
   0   0 -24     1038.98     1070.04     56.18 o 
   1   0 -24      817.55     1015.33     57.00 o 
   2   0 -24      690.70      648.58    110.76 o 
   3   0 -24      302.04      285.51     37.80 o 
   4   0 -24     4594.54     4763.90    187.24 o 
   5   0 -24     6538.37     6551.00    260.72 o 
   6   0 -24     8081.38     8174.96    320.88 o 
   7   0 -24    27669.09    27255.26   1009.24 o 
   8   0 -24     1291.39     1273.98     77.44 o 
   9   0 -24     2705.95     2811.00    123.45 o 
  10   0 -24     1703.04     1716.43    116.24 o 
  11   0 -24      134.01      208.38     88.75 o 
  12   0 -24      145.71      157.17     91.77 o 
  13   0 -24       21.79      -87.99     87.99 o 
  14   0 -24      758.24      911.09    138.05 o 
  15   0 -24     1045.33      901.08    150.69 o 
  16   0 -24      605.13      491.91    132.58 o 
  17   0 -24       65.85       53.05    122.90 o 
  -6   1 -24      972.35      874.60    134.41 o 
  -5   1 -24     1970.38     1363.74    164.25 o 
  -3   1 -24     2460.55     1862.24    277.52 o 
  -2   1 -24     1244.72     1220.79    142.96 o 
  -1   1 -24     1224.03     1303.17     58.55 o 
   0   1 -24     6761.66     7099.07    258.87 o 
   1   1 -24     9519.55     9925.77    470.28 o 
   2   1 -24     9255.29     8100.75    443.19 o 
   3   1 -24     2582.76     2276.61     87.45 o 
   4   1 -24    12964.55    12969.71    425.32 o 
   5   1 -24     5982.79     5827.24    167.03 o 
   6   1 -24      508.39      528.46     32.70 o 
   7   1 -24      646.81      679.09     37.14 o 
   8   1 -24       33.54       19.88     24.41 o 
   9   1 -24     5440.48     5340.26    185.72 o 
  10   1 -24        4.02       12.18     34.79 o 
  11   1 -24     1068.06     1040.42     92.41 o 
  12   1 -24     4963.34     4970.75    267.94 o 
  13   1 -24      582.80      635.69     83.18 o 
  14   1 -24      878.11     1048.77    103.71 o 
  15   1 -24       27.19       31.48     75.29 o 
  16   1 -24        3.71        9.47    103.04 o 
  17   1 -24      165.59      253.77     90.42 o 
  -7   2 -24      633.23      684.75    133.30 o 
  -6   2 -24     2007.10     2261.50    164.92 o 
  -5   2 -24      715.26      834.09    116.84 o 
  -4   2 -24     1086.88     1154.62     87.84 o 
  -3   2 -24     2506.63     2479.35     96.98 o 
  -2   2 -24     1966.54     1537.80     85.22 o 
  -1   2 -24     7649.39     5883.94    242.89 o 
   0   2 -24      498.67      390.11     49.24 o 
   1   2 -24      180.03      154.89     30.70 o 
   2   2 -24      540.49      545.47     39.78 o 
   3   2 -24      892.16      854.23     84.57 o 
   4   2 -24      500.35      546.37     45.46 o 
   5   2 -24     1365.78     1359.82     81.90 o 
   6   2 -24     3323.86     3102.88    177.86 o 
   7   2 -24     5816.82     5792.39    200.08 o 
   8   2 -24      371.89      392.65     41.59 o 
   9   2 -24     1042.19     1061.52     89.93 o 
  10   2 -24     2401.69     2336.29    135.79 o 
  11   2 -24      216.96      196.68     84.24 o 
  12   2 -24       10.26      -38.29     80.41 o 
  13   2 -24      312.12      203.86     96.99 o 
  14   2 -24      721.59      722.45    122.44 o 
  15   2 -24      361.95      364.33    118.14 o 
  16   2 -24      382.44      397.34    124.59 o 
  17   2 -24       21.44       35.35    116.73 o 
  -8   3 -24       50.19      252.42    131.36 o 
  -7   3 -24       99.03      210.32     86.83 o 
  -6   3 -24      239.54      377.07     86.98 o 
  -5   3 -24       62.13      112.25     72.31 o 
  -4   3 -24      138.88      167.70     43.02 o 
  -3   3 -24      835.65      796.13     73.44 o 
  -2   3 -24      487.27      480.70     43.84 o 
  -1   3 -24      154.46      130.23     41.62 o 
   0   3 -24      196.86      221.81     33.12 o 
   1   3 -24      658.41      591.90     44.54 o 
   2   3 -24     1131.57     1100.79     63.96 o 
   3   3 -24       34.96       32.14     31.12 o 
   4   3 -24      531.66      502.28     44.12 o 
   5   3 -24      982.52      873.66     91.19 o 
   6   3 -24     3025.40     3047.43    119.92 o 
   7   3 -24      448.96      517.70     52.75 o 
   8   3 -24      563.52      477.73     67.17 o 
   9   3 -24      187.27      129.00    106.36 o 
  10   3 -24       10.02      -46.07     55.30 o 
  11   3 -24      149.33      120.23     61.55 o 
  12   3 -24      228.16      318.82    106.00 o 
  13   3 -24        5.61       22.96     98.53 o 
  14   3 -24      360.25      475.60    124.31 o 
  15   3 -24       59.72      -17.60    111.38 o 
  16   3 -24       51.05       18.38    118.65 o 
 -10   4 -24      195.09      522.60    169.50 o 
  -9   4 -24      173.72      332.92    150.28 o 
  -8   4 -24       35.42      238.60     99.85 o 
  -7   4 -24        5.11       91.98     87.40 o 
  -6   4 -24      455.68      598.56    104.43 o 
  -5   4 -24      495.90      565.99     94.69 o 
  -4   4 -24      951.64     1135.73    112.50 o 
  -3   4 -24      480.51      547.80     54.77 o 
  -2   4 -24      717.07      813.50     53.15 o 
  -1   4 -24     1151.23     1256.55     65.56 o 
   0   4 -24      304.30      357.97     52.17 o 
   1   4 -24      151.72      177.77     43.97 o 
   2   4 -24      448.85      502.57     52.48 o 
   3   4 -24      277.37      280.02     45.88 o 
   4   4 -24      527.47      631.84     54.97 o 
   5   4 -24      213.43      228.42     43.43 o 
   6   4 -24      217.18      140.56     74.74 o 
   7   4 -24      250.93      368.35     81.35 o 
   8   4 -24      368.33      450.85    101.51 o 
   9   4 -24      204.50      217.91    137.27 o 
  10   4 -24      384.94      241.11     61.18 o 
  11   4 -24       35.29      -26.01     56.70 o 
  12   4 -24       82.25      126.36     63.70 o 
  13   4 -24       42.14      -34.79     83.22 o 
  14   4 -24      238.39      125.48     87.24 o 
  15   4 -24      174.44      -72.18     72.18 o 
  -9   5 -24       94.64      336.59    162.22 o 
  -8   5 -24     1074.64     1362.49    150.51 o 
  -7   5 -24       86.50      129.21     96.30 o 
  -6   5 -24      103.49      185.88     92.12 o 
  -5   5 -24      692.74      780.06     80.97 o 
  -4   5 -24      343.08      384.95     64.80 o 
  -3   5 -24     1017.12     1124.40     73.91 o 
  -2   5 -24      262.61      396.14     51.61 o 
  -1   5 -24      133.50      196.76     44.04 o 
   0   5 -24     2001.18     2069.47    121.53 o 
   1   5 -24     1889.57     1961.32    127.09 o 
   2   5 -24      493.16      509.17     56.34 o 
   3   5 -24     1190.07     1178.69     76.17 o 
   4   5 -24     2516.63     2563.45    121.26 o 
   5   5 -24      677.62      723.01     58.00 o 
   6   5 -24      545.68      591.37     78.65 o 
   7   5 -24       42.81      -20.05     87.89 o 
   8   5 -24      129.38      104.15     96.34 o 
   9   5 -24      667.43      726.21    123.28 o 
  10   5 -24       49.80       61.71     98.10 o 
  11   5 -24      291.52      353.83    113.02 o 
  12   5 -24      876.85      818.01    135.78 o 
  -8   6 -24       28.82      -79.59     97.67 o 
  -7   6 -24      316.15      310.48    111.98 o 
  -6   6 -24      429.88      666.84    117.95 o 
  -5   6 -24      159.76      258.57     68.89 o 
  -4   6 -24      567.46      725.73    102.70 o 
  -3   6 -24     1134.59     1226.45     97.00 o 
  -2   6 -24      648.60      753.44     64.77 o 
  -1   6 -24     3117.88     3208.96    131.62 o 
   0   6 -24       27.01       45.30     41.08 o 
   1   6 -24      453.56      500.52     54.23 o 
   2   6 -24      161.13      122.44     69.33 o 
   3   6 -24      496.96      594.98     85.32 o 
   4   6 -24      104.65      117.45     68.58 o 
   5   6 -24     1087.10     1247.88    108.92 o 
   6   6 -24      791.88      820.10     95.34 o 
   7   6 -24     2413.07     2214.79    225.54 o 
   8   6 -24      335.29      350.91    118.69 o 
   9   6 -24      138.78      186.83    112.46 o 
  10   6 -24       86.61       87.22    109.70 o 
  11   6 -24       86.55      100.07    108.25 o 
  12   6 -24        8.18       15.24    105.28 o 
  -6   7 -24      100.07       68.90    152.11 o 
  -5   7 -24      252.62      268.29    147.24 o 
  -4   7 -24      575.42      742.64    100.29 o 
  -3   7 -24      218.32      234.43     90.10 o 
  -2   7 -24      875.80      993.71     95.70 o 
  -1   7 -24      175.63      281.64     86.47 o 
   0   7 -24      564.78      592.27    141.95 o 
   1   7 -24      592.36      708.60     98.35 o 
   2   7 -24     1069.26     1117.84    117.15 o 
   3   7 -24      284.80      297.44     83.84 o 
   4   7 -24     1412.41     1431.79    129.08 o 
   5   7 -24      630.84      755.55     98.67 o 
   6   7 -24      465.35      410.10    125.52 o 
   7   7 -24      121.52      106.94    116.06 o 
   8   7 -24        3.69      -72.39     72.39 o 
   9   7 -24      798.10      588.49    140.43 o 
  10   7 -24      193.20      238.71    125.18 o 
  11   7 -24       10.31      -51.36    110.76 o 
  -2   8 -24      129.08      260.42    145.35 o 
  -1   8 -24      782.87      737.26    107.83 o 
   0   8 -24      192.43      218.43     87.31 o 
   1   8 -24       44.17      -10.11     81.53 o 
   2   8 -24      173.42      130.31     85.97 o 
   3   8 -24      169.80      211.16     88.95 o 
   4   8 -24       53.56       -1.24     92.36 o 
   5   8 -24      312.93      333.56     91.98 o 
   6   8 -24      165.35      193.93    131.23 o 
   7   8 -24      595.40      695.00    149.42 o 
   8   8 -24       38.12       44.70    126.32 o 
  -6   1 -23      133.34      136.10     90.50 o 
  -5   1 -23      202.14      223.72    103.34 o 
  -4   1 -23     1054.96      841.47     89.38 o 
  -3   1 -23      546.10      570.47     72.63 o 
  -2   1 -23      742.54      462.85     80.81 o 
  -1   1 -23      169.76      149.83     26.64 o 
   0   1 -23     6229.40     6542.03    225.70 o 
   1   1 -23     6714.59     7532.94    294.04 o 
   2   1 -23      268.94      261.88     26.38 o 
   3   1 -23      321.08      317.93     30.66 o 
   4   1 -23     3048.18     3100.64     96.00 o 
   5   1 -23     1199.60     1162.47     48.55 o 
   6   1 -23        1.06        6.34     20.31 o 
   7   1 -23      612.89      664.69     39.41 o 
   8   1 -23      126.20      123.33     26.68 o 
   9   1 -23     1592.66     1687.44     79.95 o 
  10   1 -23      147.40      147.21     41.12 o 
  11   1 -23      557.73      603.70     74.85 o 
  12   1 -23      680.58      748.26     85.54 o 
  13   1 -23       92.74      171.83     67.17 o 
  14   1 -23      288.51      370.58     80.44 o 
  15   1 -23      174.12      199.98     77.25 o 
  16   1 -23       18.55       35.56    106.32 o 
  17   1 -23       52.40      -29.65     85.68 o 
  -7   2 -23     1314.49     1282.97    168.28 o 
  -6   2 -23      701.29      908.63     99.47 o 
  -5   2 -23     1090.67     1186.05    109.10 o 
  -4   2 -23     1752.28     1974.98    110.06 o 
  -3   2 -23     3698.74     3564.85    121.10 o 
  -2   2 -23     4491.69     4120.30    168.28 o 
  -1   2 -23    11747.33     9443.35    323.60 o 
   0   2 -23      566.71      359.74     42.76 o 
   1   2 -23      685.22      625.82     57.33 o 
   2   2 -23     1506.63     1423.76     67.69 o 
   3   2 -23      114.89      106.73     26.13 o 
   4   2 -23     7552.59     7841.19    237.11 o 
   5   2 -23     4093.01     3926.10    144.16 o 
   6   2 -23     1781.44     1653.28     89.42 o 
   7   2 -23    12178.47    12207.37    396.54 o 
   8   2 -23     2008.74     2094.02     88.45 o 
   9   2 -23      739.90      724.24     69.65 o 
  10   2 -23      532.55      580.56     66.00 o 
  11   2 -23      228.56      223.89     82.71 o 
  12   2 -23      626.74      626.19    106.86 o 
  13   2 -23      146.60      123.08     89.80 o 
  14   2 -23      786.59      936.21    129.31 o 
  15   2 -23      331.77      358.83    110.48 o 
  16   2 -23      498.42      367.70    116.28 o 
  17   2 -23       43.64        7.29    113.59 o 
  -7   3 -23      835.90     1073.06    117.19 o 
  -6   3 -23      893.39     1106.64    221.08 o 
  -5   3 -23      770.72     1168.62    105.46 o 
  -4   3 -23     4322.48     4477.25    195.00 o 
  -3   3 -23       78.69      127.93     33.77 o 
  -2   3 -23     2052.80     2168.51     88.92 o 
  -1   3 -23      786.78      811.72     48.92 o 
   0   3 -23     9447.38     8899.44    357.56 o 
   1   3 -23    12189.16    12171.76    482.04 o 
   2   3 -23     3733.09     3766.66    138.15 o 
   3   3 -23     1279.59     1243.96     64.20 o 
   4   3 -23     9541.26     9526.15    367.92 o 
   5   3 -23     2071.83     2013.52    103.67 o 
   6   3 -23     1339.21     1468.78     73.63 o 
   7   3 -23      648.15      777.46     57.54 o 
   8   3 -23      456.47      350.49     68.53 o 
   9   3 -23     6515.46     6303.75    429.23 o 
  10   3 -23        2.18      -42.35     53.85 o 
  11   3 -23      160.39      149.75     62.48 o 
  12   3 -23     3917.57     3741.20    308.94 o 
  13   3 -23      323.45      381.81    110.89 o 
  14   3 -23      918.81      876.82    142.00 o 
  15   3 -23        6.33       55.05    110.24 o 
  16   3 -23       45.37      112.57    115.26 o 
 -10   4 -23      358.24      543.31    168.16 o 
  -9   4 -23      447.06      652.82    164.95 o 
  -8   4 -23      285.68      475.93    102.10 o 
  -7   4 -23      890.15     1281.28    128.17 o 
  -6   4 -23     1948.49     2432.20    177.06 o 
  -5   4 -23      305.30      404.02     64.77 o 
  -4   4 -23     2498.80     2789.83    141.88 o 
  -3   4 -23     4576.80     4847.46    180.64 o 
  -2   4 -23     2464.88     2504.78    102.47 o 
  -1   4 -23     7403.87     7754.73    239.32 o 
   0   4 -23     1108.11     1059.76     65.67 o 
   1   4 -23      113.64      188.44     42.44 o 
   2   4 -23       40.00       72.63     38.73 o 
   3   4 -23      448.69      525.71     50.21 o 
   4   4 -23     2681.55     2675.59    117.96 o 
   5   4 -23     1723.28     1626.55    114.72 o 
   6   4 -23     2655.90     2484.00    221.07 o 
   7   4 -23     8653.98     8530.63    427.73 o 
   8   4 -23     1132.49     1017.21    129.93 o 
   9   4 -23      357.43      344.87     97.72 o 
  10   4 -23      310.44      214.54     94.70 o 
  11   4 -23        9.62      -34.54     55.23 o 
  12   4 -23      274.82      152.41     83.83 o 
  13   4 -23       66.76       28.79     81.67 o 
  14   4 -23     1375.31      731.04    113.93 o 
  15   4 -23      395.87      -67.18     67.18 o 
 -10   5 -23      330.53      382.47    170.07 o 
  -9   5 -23      277.81      470.91    166.45 o 
  -8   5 -23      742.92      977.37    130.65 o 
  -7   5 -23      188.76      305.52     98.66 o 
  -6   5 -23      411.65      530.69    101.05 o 
  -5   5 -23      309.38      324.14     66.33 o 
  -4   5 -23      646.16      714.33     75.38 o 
  -3   5 -23      683.71      767.51     61.88 o 
  -2   5 -23     1854.56     2098.95     98.86 o 
  -1   5 -23      708.87      773.20     59.12 o 
   0   5 -23      746.17      766.70     56.99 o 
   1   5 -23     2099.50     2087.28    125.71 o 
   2   5 -23     1884.99     1766.24     97.79 o 
   3   5 -23      364.21      402.22     46.62 o 
   4   5 -23     3466.54     3419.47    148.04 o 
   5   5 -23     1043.61     1016.53     63.25 o 
   6   5 -23     1084.32     1176.33     96.70 o 
   7   5 -23      469.09      564.20    110.81 o 
   8   5 -23      187.00      256.75    100.90 o 
   9   5 -23     1373.53     1398.79    161.17 o 
  10   5 -23       26.43       10.15     93.01 o 
  11   5 -23      322.02      354.72    108.08 o 
  12   5 -23      587.34      677.46    124.17 o 
  -8   6 -23       51.31      -66.00    110.21 o 
  -7   6 -23       66.75       97.32    102.84 o 
  -6   6 -23      485.98      615.22    123.53 o 
  -5   6 -23       76.00       40.24     62.02 o 
  -4   6 -23       57.53       99.54     63.16 o 
  -3   6 -23      530.93      616.86     70.53 o 
  -2   6 -23       67.57       84.73     49.04 o 
  -1   6 -23      356.43      320.14     49.30 o 
   0   6 -23      153.18      169.23     42.58 o 
   1   6 -23       78.68      120.89     39.14 o 
   2   6 -23      862.95      894.76     97.05 o 
   3   6 -23      746.31      809.45     90.56 o 
   4   6 -23      163.63      266.89     72.97 o 
   5   6 -23      231.78      289.77     74.87 o 
   6   6 -23      364.19      403.72     78.30 o 
   7   6 -23      617.42      623.77    130.23 o 
   8   6 -23       78.23      147.34    105.89 o 
   9   6 -23      234.39      212.70    109.68 o 
  10   6 -23       67.10      -28.60    102.82 o 
  11   6 -23       46.78      -97.43     99.73 o 
  12   6 -23       38.39      131.92    107.07 o 
  -6   7 -23      102.77      109.82     92.80 o 
  -5   7 -23       72.64       93.81     71.43 o 
  -4   7 -23       81.55      115.73     78.94 o 
  -3   7 -23      226.94      321.69     85.01 o 
  -2   7 -23       87.24       80.01     46.67 o 
  -1   7 -23       79.29      144.64     80.59 o 
   0   7 -23      275.67      136.67     58.42 o 
   1   7 -23       88.35      118.83     77.41 o 
   2   7 -23      144.77      121.49     79.37 o 
   3   7 -23      188.56      138.52     78.48 o 
   4   7 -23        6.71       85.06     76.11 o 
   5   7 -23      135.03       90.76     76.87 o 
   6   7 -23      196.85      229.45    117.84 o 
   7   7 -23       73.00      120.46    114.99 o 
   9   7 -23      115.26      185.04    124.65 o 
  10   7 -23      168.88      175.28    119.97 o 
  11   7 -23        6.32      -44.44    113.05 o 
  -3   8 -23       55.32       37.48    134.08 o 
  -2   8 -23       79.18      161.52    137.55 o 
  -1   8 -23      301.41      329.36     92.83 o 
   0   8 -23       28.24       15.92     83.05 o 
   1   8 -23       25.17       24.46     81.88 o 
   2   8 -23      172.29      228.23     87.82 o 
   3   8 -23       81.52        8.33     80.62 o 
   4   8 -23      174.65      262.86     87.45 o 
   5   8 -23      310.98      218.30     88.29 o 
   6   8 -23        9.79       27.27    123.68 o 
   7   8 -23      300.14      264.89    137.80 o 
   8   8 -23       92.59       89.61    127.11 o 
  -4   0 -22     6422.26     4546.04    436.86 o 
  -3   0 -22     5271.88     4897.92    348.86 o 
  -2   0 -22     3260.89     3196.54    138.49 o 
  -1   0 -22    29124.88    32231.20   1033.77 o 
   0   0 -22     1612.17     2004.31     84.21 o 
   1   0 -22     2279.91     2597.82    168.73 o 
   2   0 -22     4914.23     3501.26    204.38 o 
   3   0 -22     1774.68     1780.16    106.02 o 
   4   0 -22     5929.23     5700.01    220.88 o 
   5   0 -22    16148.30    16041.90    974.93 o 
   6   0 -22     5533.95     5171.23    258.21 o 
   7   0 -22    19095.92    17938.03   1393.19 o 
   8   0 -22     5837.51     5763.03    259.09 o 
   9   0 -22       28.82       35.42     33.57 o 
  10   0 -22      223.84      233.02     50.01 o 
  11   0 -22      197.72      224.44     85.74 o 
  12   0 -22     1003.39      924.71    130.72 o 
  13   0 -22      115.51      167.26     97.26 o 
  14   0 -22     2365.09     2234.69    218.48 o 
  15   0 -22     1081.61     1064.62    153.13 o 
  16   0 -22     1664.45     1757.87    202.43 o 
  17   0 -22      356.82      309.04    130.14 o 
  -6   1 -22     1260.58     1146.52    145.68 o 
  -5   1 -22      754.75      700.27    122.05 o 
  -4   1 -22     4457.45     4594.69    163.72 o 
  -3   1 -22     2223.48     1826.99    175.18 o 
  -2   1 -22     6514.54     3983.64    261.05 o 
  -1   1 -22     2117.54     2079.04    134.85 o 
   0   1 -22    12379.19    11649.71    405.52 o 
   1   1 -22    19077.24    20304.46    753.89 o 
   2   1 -22     4314.85     4287.42    218.98 o 
   3   1 -22     1193.91     1132.82     72.00 o 
   4   1 -22     5831.53     5629.50    222.21 o 
   5   1 -22     1657.18     1708.37     63.48 o 
   6   1 -22      317.66      316.15     26.09 o 
   7   1 -22      643.26      608.47     36.95 o 
   8   1 -22     1200.56     1210.92     56.16 o 
   9   1 -22     9199.26     9103.54    303.65 o 
  10   1 -22      693.10      694.92     59.02 o 
  11   1 -22      624.28      668.96     77.55 o 
  12   1 -22     3657.79     3587.88    205.97 o 
  13   1 -22       64.15      117.37     69.66 o 
  14   1 -22      473.09      446.96     82.85 o 
  15   1 -22      235.82      314.04     82.99 o 
  16   1 -22      148.69      170.31     83.19 o 
  17   1 -22      245.59      232.70     88.74 o 
  -7   2 -22      988.73     1347.24    157.84 o 
  -6   2 -22     2291.40     2615.92    164.90 o 
  -5   2 -22      598.55      729.43     91.32 o 
  -4   2 -22     2337.37     2519.94     85.70 o 
  -3   2 -22     2620.28     2780.01     91.37 o 
  -2   2 -22      909.32      848.71     52.53 o 
  -1   2 -22     4632.53     3938.08    176.95 o 
   0   2 -22      910.87      814.46    110.58 o 
   1   2 -22      118.12      110.01     26.83 o 
   2   2 -22     1775.52     1875.62     78.36 o 
   3   2 -22      735.93      703.61     40.81 o 
   4   2 -22     2622.63     2748.30    111.84 o 
   5   2 -22     2437.90     2470.67     96.96 o 
   6   2 -22     1478.89     1481.85     61.52 o 
   7   2 -22     8451.09     8601.13    284.22 o 
   8   2 -22     1169.86     1263.65     78.58 o 
   9   2 -22       47.29       16.83     36.05 o 
  10   2 -22      436.25      455.27     59.84 o 
  11   2 -22       52.33       16.21     72.84 o 
  12   2 -22       28.98      174.59     81.41 o 
  13   2 -22       30.23       84.22     84.27 o 
  14   2 -22      819.53      874.70    133.39 o 
  15   2 -22      218.13      161.44    105.92 o 
  16   2 -22      161.83      291.06    115.66 o 
  17   2 -22       87.00      238.64    119.74 o 
  -8   3 -22       16.87        7.09    111.82 o 
  -7   3 -22       25.92      161.03     79.20 o 
  -6   3 -22      748.58      947.48    104.37 o 
  -5   3 -22      167.70      237.85     71.50 o 
  -4   3 -22      501.07      558.48     62.00 o 
  -3   3 -22       37.60        5.68     27.70 o 
  -2   3 -22      364.97      350.94     34.44 o 
  -1   3 -22      660.40      658.57     40.06 o 
   0   3 -22      158.43      179.39     30.51 o 
   1   3 -22      182.70      187.47     28.56 o 
   2   3 -22     1321.84     1266.21     72.62 o 
   3   3 -22      423.62      418.55     38.60 o 
   4   3 -22      201.49      173.21     32.88 o 
   5   3 -22      750.64      750.72     60.08 o 
   6   3 -22      341.16      365.55     38.83 o 
   7   3 -22     2583.53     2472.53    122.65 o 
   8   3 -22      104.38       64.17     72.66 o 
   9   3 -22     1556.84     1470.19    141.91 o 
  10   3 -22      155.74       58.50     55.04 o 
  11   3 -22      393.53      436.90     68.80 o 
  12   3 -22       62.73      111.21     93.68 o 
  13   3 -22      292.76      171.29     99.92 o 
  14   3 -22       68.18      125.50    102.03 o 
  15   3 -22       75.34       62.94    111.84 o 
  16   3 -22      185.38      305.37    109.47 o 
 -10   4 -22      126.11      336.42    161.13 o 
  -9   4 -22      127.01      225.07    138.04 o 
  -8   4 -22       35.10      -43.10    367.29 o 
  -7   4 -22      176.65      312.87    147.72 o 
  -6   4 -22      333.00      451.00     90.52 o 
  -5   4 -22      490.30      492.99     65.71 o 
  -4   4 -22      361.91      476.10     61.70 o 
  -3   4 -22      478.94      532.02     52.29 o 
  -2   4 -22      353.38      392.83     40.11 o 
  -1   4 -22      528.54      547.75     38.45 o 
   0   4 -22       44.76       50.31     26.23 o 
   1   4 -22      582.40      572.43     52.18 o 
   2   4 -22      754.83      746.95     50.33 o 
   3   4 -22      438.51      442.98     41.47 o 
   4   4 -22      408.64      501.31     55.04 o 
   5   4 -22     1173.85     1259.17    126.91 o 
   6   4 -22      178.33      244.68     40.44 o 
   7   4 -22     1265.04     1289.55    112.41 o 
   8   4 -22      921.40      900.84    117.81 o 
   9   4 -22       57.99       56.81     82.55 o 
  10   4 -22       23.22      -76.89     84.81 o 
  11   4 -22      251.00      178.59     58.75 o 
  12   4 -22       36.47      -40.47     75.47 o 
  13   4 -22      177.86       90.32     78.41 o 
  14   4 -22      112.28      -74.57     74.57 o 
  15   4 -22       70.09      -56.77     56.77 o 
 -10   5 -22      148.60      335.15    165.19 o 
  -9   5 -22       81.93      120.23    144.72 o 
  -8   5 -22     1066.86     1298.82    264.74 o 
  -7   5 -22      533.25      694.45    108.45 o 
  -6   5 -22       58.95       61.77     80.83 o 
  -5   5 -22       94.17       90.22     57.66 o 
  -4   5 -22     1421.17     1492.22    103.50 o 
  -3   5 -22      793.63      718.15     60.13 o 
  -2   5 -22      472.24      498.98     52.01 o 
  -1   5 -22      176.35      193.05     42.42 o 
   0   5 -22     3498.99     3473.48    135.56 o 
   1   5 -22     1624.38     1503.07     95.38 o 
   2   5 -22      268.43      278.94     44.33 o 
   3   5 -22      866.23      844.60     60.59 o 
   4   5 -22      996.35     1026.21     64.44 o 
   5   5 -22     1070.64     1248.54     98.96 o 
   6   5 -22      201.10      215.25     62.24 o 
   7   5 -22      294.86      254.75     90.37 o 
   8   5 -22       89.33      133.83     94.60 o 
   9   5 -22     1734.07     1775.05    186.62 o 
  10   5 -22       86.83       35.06     99.53 o 
  11   5 -22      195.40      277.24    103.63 o 
  12   5 -22      429.83      567.01    121.72 o 
  -8   6 -22       22.97      169.79    101.95 o 
  -7   6 -22      211.30      189.84    197.13 o 
  -6   6 -22      461.11      552.77    102.73 o 
  -5   6 -22      121.76      127.51     63.86 o 
  -4   6 -22      678.19      786.08     80.37 o 
  -3   6 -22      879.82      927.29     80.16 o 
  -2   6 -22      754.11      777.06     77.05 o 
  -1   6 -22     2539.59     2662.19    117.79 o 
   0   6 -22      985.69     1052.75     67.08 o 
   1   6 -22       42.24        1.08     29.15 o 
   2   6 -22     1754.30     1721.53    122.03 o 
   3   6 -22      388.37      426.67     74.08 o 
   4   6 -22     2413.93     2307.15    152.33 o 
   5   6 -22      451.92      378.69     76.13 o 
   6   6 -22      743.13      741.02     87.80 o 
   7   6 -22     1888.91     1425.93    188.40 o 
   8   6 -22     1163.18     1205.49    152.03 o 
   9   6 -22       43.64       93.19    105.73 o 
  10   6 -22       35.48      194.79    107.72 o 
  11   6 -22      210.11      275.15    115.28 o 
  12   6 -22      130.15      129.87    113.27 o 
  -6   7 -22      234.30      194.53     90.32 o 
  -5   7 -22        6.65       73.66     74.64 o 
  -4   7 -22      527.32      640.28     91.30 o 
  -3   7 -22       30.72      -23.28     61.43 o 
  -2   7 -22      122.95      114.78     80.53 o 
  -1   7 -22      659.14      708.92    100.82 o 
   0   7 -22      762.34      743.32     98.02 o 
   1   7 -22     2069.87     2042.24    147.29 o 
   2   7 -22      980.03     1003.27    108.77 o 
   3   7 -22       38.21       93.33     77.25 o 
   4   7 -22      456.04      474.38     87.65 o 
   5   7 -22      114.57      202.75     80.39 o 
   6   7 -22       48.76       64.30    114.47 o 
   7   7 -22      875.07      859.11    151.79 o 
   8   7 -22      118.25      101.98     34.36 o 
   9   7 -22      857.65      917.80    155.14 o 
  10   7 -22       63.37       68.46    118.11 o 
  11   7 -22      112.44      177.82    123.12 o 
  -3   8 -22      216.34       74.51    135.24 o 
  -2   8 -22       15.85       -7.06    125.35 o 
  -1   8 -22      708.42      771.17    115.36 o 
   0   8 -22      255.34      235.54     87.10 o 
   1   8 -22       16.31      -33.99     80.21 o 
   2   8 -22      246.20      169.13     86.29 o 
   3   8 -22      229.36      271.47     86.49 o 
   4   8 -22      141.05      141.22     81.27 o 
   5   8 -22      239.97      206.65    129.73 o 
   6   8 -22      359.74      429.66    134.52 o 
   7   8 -22      658.14      945.50    160.53 o 
   8   8 -22      102.16       97.62    130.15 o 
  -6   1 -21        3.96      -34.84     80.04 o 
  -5   1 -21      961.30      985.23     71.43 o 
  -4   1 -21     2058.36     2104.45    105.46 o 
  -3   1 -21     1737.54     1770.42    106.79 o 
  -2   1 -21     2179.03     1467.75     84.11 o 
  -1   1 -21     1087.45      695.07     52.46 o 
   0   1 -21     5281.61     4928.14    229.91 o 
   1   1 -21     9061.37    10197.16    386.58 o 
   2   1 -21     1299.44     1416.39     88.33 o 
   3   1 -21     1061.00     1027.04     80.74 o 
   4   1 -21      442.24      506.30     30.49 o 
   5   1 -21      362.88      394.15     26.81 o 
   6   1 -21      233.34      262.82     25.63 o 
   7   1 -21      401.92      418.59     30.75 o 
   8   1 -21       90.35       82.85     25.08 o 
   9   1 -21     3668.41     3773.83    139.22 o 
  10   1 -21      673.62      669.81     59.33 o 
  11   1 -21        7.32       12.73     55.18 o 
  12   1 -21     1040.18     1222.16    106.27 o 
  13   1 -21      139.40       66.36     68.42 o 
  14   1 -21       35.88      187.48     73.64 o 
  15   1 -21       48.86       91.95     75.53 o 
  16   1 -21       45.75       50.26     81.00 o 
  17   1 -21      130.01      189.85     87.08 o 
  -7   2 -21     2829.52     3167.00    261.41 o 
  -6   2 -21     5157.17     5720.83    290.21 o 
  -5   2 -21      828.15     1025.45     95.74 o 
  -4   2 -21     8803.97     9310.69    249.93 o 
  -3   2 -21     3608.18     3768.92    128.67 o 
  -2   2 -21     3485.67     3269.37    102.92 o 
  -1   2 -21     5621.36     5157.17    164.00 o 
   0   2 -21     1406.11     1066.99     77.40 o 
   1   2 -21      553.71      508.58     40.45 o 
   2   2 -21     5608.87     5772.31    195.12 o 
   3   2 -21     2619.56     2726.55    100.80 o 
   4   2 -21     9018.69     9575.03    309.91 o 
   5   2 -21     3400.82     3357.26    123.84 o 
   6   2 -21     3565.00     3570.00    116.81 o 
   7   2 -21     4555.53     4558.98    150.68 o 
   8   2 -21     1484.59     1546.16     88.57 o 
   9   2 -21      147.84      171.41     38.58 o 
  10   2 -21      109.76       83.93     46.34 o 
  11   2 -21      218.18      357.42     83.17 o 
  12   2 -21     1114.91     1090.19    135.58 o 
  13   2 -21      144.58      160.92     86.15 o 
  15   2 -21      331.20      226.47    107.21 o 
  16   2 -21      641.09      858.57    140.52 o 
  17   2 -21       42.85      137.44    116.60 o 
  -8   3 -21     4289.50     5149.27    407.16 o 
  -7   3 -21     3596.30     4125.82    238.16 o 
  -6   3 -21      704.72      741.07     92.17 o 
  -5   3 -21      553.32      711.75     65.04 o 
  -4   3 -21      826.30      848.94     51.49 o 
  -3   3 -21     1307.39     1280.62     76.27 o 
  -2   3 -21     3422.13     3554.83    119.74 o 
  -1   3 -21     2835.64     2915.39     93.90 o 
   0   3 -21    10075.33     9942.72    266.45 o 
   1   3 -21    16378.97    16444.70    524.33 o 
   2   3 -21     1845.84     1746.34     70.26 o 
   3   3 -21      243.04      151.99     26.24 o 
   4   3 -21     1910.89     1843.50     89.67 o 
   5   3 -21     2262.41     2129.58    109.66 o 
   6   3 -21      630.11      645.52     45.00 o 
   7   3 -21      640.63      589.88     44.89 o 
   8   3 -21     2471.56     2232.40    198.92 o 
   9   3 -21    15127.75    14525.42    682.73 o 
  10   3 -21      471.74      460.46     64.72 o 
  11   3 -21      722.91      741.04     78.85 o 
  12   3 -21     1337.18     1392.45    158.43 o 
  13   3 -21       53.39       17.19     89.02 o 
  14   3 -21       95.88       44.11    101.57 o 
  15   3 -21      163.02      183.67    111.49 o 
  16   3 -21       83.26      118.75     87.32 o 
 -11   4 -21      441.20      516.18    172.22 o 
 -10   4 -21      814.74     1044.03    193.66 o 
  -9   4 -21      586.19      716.03    161.32 o 
  -8   4 -21      149.35       45.21    130.55 o 
  -7   4 -21     1059.88     1452.93    128.28 o 
  -6   4 -21     2311.40     2268.40    164.22 o 
  -5   4 -21      684.55      834.74     74.31 o 
  -4   4 -21     3767.08     3901.31    175.37 o 
  -3   4 -21     1645.79     1806.91     87.99 o 
  -2   4 -21     2250.93     2443.88     85.76 o 
  -1   4 -21     1923.83     2073.35     76.60 o 
   0   4 -21     1770.38     1731.96     67.68 o 
   1   4 -21      388.49      481.37     46.42 o 
   2   4 -21     4419.22     4576.76    163.47 o 
   3   4 -21     1357.69     1371.29     69.37 o 
   4   4 -21     8075.12     7880.29    296.02 o 
   5   4 -21     2626.51     2695.46    117.83 o 
   6   4 -21     2482.66     2535.08    110.24 o 
   7   4 -21     3582.40     3193.72    170.53 o 
   8   4 -21      694.48      558.85    116.14 o 
   9   4 -21      129.33      218.71     86.50 o 
  10   4 -21      219.52       24.21    112.26 o 
  11   4 -21      631.14      577.53    113.64 o 
  14   4 -21      462.88      -25.43     70.03 o 
 -10   5 -21       44.63       33.61    149.13 o 
  -9   5 -21      261.71      393.26    153.25 o 
  -8   5 -21      436.46      529.91    258.38 o 
  -7   5 -21      752.21      929.62    174.26 o 
  -6   5 -21      306.29      293.60     63.20 o 
  -5   5 -21       87.05      138.34     56.42 o 
  -4   5 -21      748.06      865.25     76.97 o 
  -3   5 -21      100.25       90.05     41.93 o 
  -2   5 -21     1081.91     1195.03     72.19 o 
  -1   5 -21     2087.63     2108.06     95.46 o 
   0   5 -21     1761.14     1724.57     87.23 o 
   1   5 -21     6007.62     5863.14    205.64 o 
   2   5 -21     2368.32     2239.36    107.76 o 
   3   5 -21     1109.94     1129.43     69.41 o 
   4   5 -21        9.54       26.89     53.73 o 
   5   5 -21      359.22      418.77     66.47 o 
   6   5 -21       88.85       88.56     57.78 o 
   7   5 -21     1476.12     1337.28    162.66 o 
   8   5 -21      112.26       95.57     94.06 o 
   9   5 -21     3069.11     2835.84    252.77 o 
  10   5 -21       64.07       77.33     99.92 o 
  11   5 -21      595.89      687.58    126.42 o 
  12   5 -21      296.24      315.79    105.32 o 
  -9   6 -21      222.85      445.33    249.87 o 
  -8   6 -21      128.01      196.94     98.99 o 
  -7   6 -21       31.41       -6.02     88.94 o 
  -6   6 -21      488.90      633.85     78.78 o 
  -5   6 -21       92.74      145.11     61.11 o 
  -4   6 -21      326.26      403.05     66.58 o 
  -3   6 -21      238.83      265.76     69.18 o 
  -2   6 -21        5.08       -2.90     37.01 o 
  -1   6 -21     1814.44     1780.10     86.16 o 
   0   6 -21      546.05      567.35     49.61 o 
   1   6 -21       11.27       21.05     48.40 o 
   2   6 -21      239.33      255.80     69.52 o 
   3   6 -21      271.57      259.25     70.89 o 
   4   6 -21      563.38      596.57     84.22 o 
   5   6 -21      510.37      527.97     80.50 o 
   6   6 -21      752.43      799.48     88.42 o 
   7   6 -21      277.67      113.56     64.42 o 
   8   6 -21      624.54      501.82    124.63 o 
   9   6 -21       55.31      -30.51    102.18 o 
  10   6 -21      496.08      617.11    128.10 o 
  11   6 -21      157.90      139.01    112.44 o 
  12   6 -21       14.51       -4.18    103.97 o 
  -7   7 -21       41.55       61.53     91.27 o 
  -6   7 -21       95.33      103.43     81.58 o 
  -5   7 -21       14.47      103.22    105.50 o 
  -4   7 -21       40.80       48.90     66.19 o 
  -3   7 -21      361.60      417.28     68.54 o 
  -2   7 -21      193.17      191.69    101.41 o 
  -1   7 -21      316.17      329.80     67.13 o 
   0   7 -21      432.49      500.25     85.12 o 
   1   7 -21       25.95       79.27     58.59 o 
   2   7 -21      350.50      404.41     83.55 o 
   3   7 -21       11.22       16.79     71.71 o 
   4   7 -21       34.42       93.75     74.22 o 
   5   7 -21      297.05      294.14     81.10 o 
   6   7 -21      279.78      246.49    122.52 o 
   7   7 -21       77.33      166.68    119.42 o 
   8   7 -21      104.52       62.46     76.01 o 
   9   7 -21       13.46       32.37    116.72 o 
  10   7 -21      140.16      198.13    120.69 o 
  11   7 -21       85.10       65.88    116.33 o 
  -4   8 -21      156.45      124.83    138.79 o 
  -3   8 -21       58.71      -88.29    126.63 o 
  -2   8 -21      124.95      155.95    127.60 o 
  -1   8 -21       98.82      131.47     84.32 o 
   0   8 -21      124.30      170.16     85.27 o 
   1   8 -21        6.54        9.20     79.94 o 
   2   8 -21      445.80      463.69     94.69 o 
   3   8 -21       48.96       72.15     80.79 o 
   4   8 -21       94.29      141.48     84.87 o 
   5   8 -21       51.35       47.73    117.60 o 
   6   8 -21       18.57      -98.48    120.93 o 
   7   8 -21      131.04      122.94    129.86 o 
   8   8 -21       28.81       12.53    124.33 o 
  -5   0 -20     4454.95     3418.45    280.39 o 
  -3   0 -20     8307.63     6290.95    761.12 o 
  -2   0 -20    10564.99     8385.22    505.83 o 
  -1   0 -20     2421.46     2740.58    113.04 o 
   0   0 -20     3624.45     3933.10    137.40 o 
   1   0 -20     1556.69     1725.25     86.88 o 
   2   0 -20    22520.12    21157.51   1846.81 o 
   3   0 -20    18011.00    18435.38    695.86 o 
   4   0 -20    48884.94    51219.41   2287.18 o 
   5   0 -20     2998.78     2896.29    155.09 o 
   6   0 -20     5863.71     3287.81    264.48 o 
   7   0 -20     9894.42    10065.32    463.00 o 
   8   0 -20     1804.10     1799.12     84.70 o 
   9   0 -20      164.42      180.91     43.77 o 
  10   0 -20      858.26      911.27     78.36 o 
  11   0 -20     3917.66     3709.86    287.15 o 
  12   0 -20      486.01      424.41    106.86 o 
  13   0 -20     1050.83     1031.01    137.34 o 
  14   0 -20     1210.84     1298.02    158.38 o 
  15   0 -20      492.36      461.53    124.08 o 
  16   0 -20      879.39      945.04    150.86 o 
  17   0 -20      264.56      241.46    127.49 o 
  -6   1 -20     2038.47     2121.55    210.15 o 
  -5   1 -20     2522.95     2443.56     97.24 o 
  -4   1 -20     3872.73     3617.73    136.18 o 
  -3   1 -20     5072.42     4669.18    224.98 o 
  -2   1 -20     6491.71     4709.51    319.81 o 
  -1   1 -20     5035.94     2882.75    240.57 o 
   0   1 -20    14191.11    11997.80    589.10 o 
   1   1 -20    27196.36    26810.27   1025.75 o 
   2   1 -20     4099.88     3943.67    158.28 o 
   3   1 -20       59.54       52.62     19.62 o 
   4   1 -20      959.69     1041.07     53.52 o 
   5   1 -20      929.50      953.90     44.76 o 
   6   1 -20     4108.74     4098.98    129.51 o 
   7   1 -20     3894.46     3982.55    126.95 o 
   8   1 -20      147.37      120.49     22.83 o 
   9   1 -20    15736.32    15785.77    508.31 o 
  10   1 -20     1141.09     1127.10     76.19 o 
  11   1 -20     1046.34     1105.29     73.13 o 
  12   1 -20      997.33     1179.59    103.90 o 
  13   1 -20      187.93      200.09     69.07 o 
  14   1 -20      431.50      399.65     82.25 o 
  15   1 -20        3.60       55.28     75.96 o 
  16   1 -20       96.29       76.27     80.44 o 
  17   1 -20      653.98      684.74    102.60 o 
  -7   2 -20      264.83      371.58     76.74 o 
  -6   2 -20     4723.79     5010.20    290.45 o 
  -5   2 -20     2264.07     2472.96    121.87 o 
  -4   2 -20     3620.24     3721.42    111.83 o 
  -3   2 -20      468.44      490.34     33.62 o 
  -2   2 -20      710.94      706.99     39.31 o 
  -1   2 -20     2569.14     2623.96     95.95 o 
   0   2 -20     1342.38     1125.82     71.13 o 
   1   2 -20      274.87      214.95     42.57 o 
   2   2 -20     1853.10     1828.92     66.01 o 
   3   2 -20     2058.28     2118.20     82.74 o 
   4   2 -20     5485.06     5594.38    188.59 o 
   5   2 -20      762.02      786.53     46.63 o 
   6   2 -20     4492.54     4453.14    138.17 o 
   7   2 -20     5132.58     5099.96    177.42 o 
   8   2 -20      305.00      315.65     39.45 o 
   9   2 -20       24.96       22.43     33.63 o 
  10   2 -20     1211.06     1096.01     90.85 o 
  11   2 -20     2434.38     2362.87    200.09 o 
  12   2 -20       69.88       97.19     77.10 o 
  13   2 -20      210.34      229.35     89.12 o 
  14   2 -20      365.52      401.19    104.99 o 
  15   2 -20      451.10      475.08    111.55 o 
  16   2 -20      387.62      235.53    112.71 o 
  17   2 -20       11.60      -48.56    110.43 o 
  -9   3 -20      236.21      246.32    123.80 o 
  -8   3 -20       33.71      167.67    111.66 o 
  -7   3 -20      219.83      353.14     79.04 o 
  -6   3 -20      214.69      322.64     75.22 o 
  -5   3 -20       49.70       55.82     43.91 o 
  -4   3 -20      937.64     1007.88     56.45 o 
  -3   3 -20       50.24       34.38     26.64 o 
  -2   3 -20      282.10      296.10     30.18 o 
  -1   3 -20      715.33      749.00     39.51 o 
   0   3 -20       14.42        4.81     21.23 o 
   1   3 -20      742.85      768.79     54.10 o 
   2   3 -20      986.33      998.13     51.06 o 
   3   3 -20     1788.33     1592.15    103.66 o 
   4   3 -20      375.90      304.99     69.12 o 
   5   3 -20     1797.22     1741.91     98.58 o 
   6   3 -20       73.59       65.68     29.01 o 
   7   3 -20      392.72      412.97     39.77 o 
   8   3 -20      356.69      238.86     54.54 o 
   9   3 -20      881.66      872.39     81.39 o 
  10   3 -20      603.79      580.04     69.20 o 
  11   3 -20      655.69      667.84     73.60 o 
  12   3 -20      130.03      119.08     85.14 o 
  13   3 -20      127.27       51.70     90.62 o 
  14   3 -20      133.42      111.69     99.76 o 
  15   3 -20       20.77       68.55    102.45 o 
  16   3 -20       36.49      177.79     78.87 o 
 -11   4 -20       79.92       86.48    144.81 o 
 -10   4 -20        7.18       72.99    137.40 o 
  -9   4 -20      157.67      237.79    131.41 o 
  -8   4 -20       29.39      -15.31     79.74 o 
  -7   4 -20      842.77     1083.22    112.89 o 
  -6   4 -20     1023.72     1190.00     89.58 o 
  -5   4 -20      350.03      478.74     60.45 o 
  -4   4 -20      390.97      488.82     58.19 o 
  -3   4 -20      836.16      883.13     47.17 o 
  -2   4 -20      866.88      904.39     46.02 o 
  -1   4 -20     1008.02      989.70     48.16 o 
   0   4 -20      133.42      172.61     27.47 o 
   1   4 -20       47.40       63.52     21.46 o 
   2   4 -20     1162.68     1170.67     65.73 o 
   3   4 -20      337.42      372.63     36.60 o 
   4   4 -20      436.78      474.33     38.32 o 
   5   4 -20      464.80      501.62     43.69 o 
   6   4 -20      180.01      203.17     46.14 o 
   7   4 -20      791.97      949.56    146.17 o 
   8   4 -20      225.92      245.34     45.26 o 
   9   4 -20       55.45       12.42     39.94 o 
  10   4 -20      284.40      195.17     86.81 o 
  11   4 -20      291.08      378.86     99.54 o 
  14   4 -20        4.43      -60.32     60.32 o 
 -10   5 -20       95.25      230.31    153.76 o 
  -9   5 -20       50.37       37.46    181.88 o 
  -8   5 -20     1092.53     1296.80    133.28 o 
  -7   5 -20      217.87      120.20     84.92 o 
  -6   5 -20      344.26      398.22     65.37 o 
  -5   5 -20      391.43      455.47     69.17 o 
  -4   5 -20      133.69      133.76     52.00 o 
  -3   5 -20     1542.19     1628.93     84.98 o 
  -2   5 -20     1355.23     1358.07     76.84 o 
  -1   5 -20      268.99      265.90     41.64 o 
   0   5 -20     2513.09     2420.79    100.85 o 
   1   5 -20     4392.44     4139.60    152.79 o 
   2   5 -20     1340.69     1332.42     77.16 o 
   3   5 -20      534.33      522.73     44.40 o 
   4   5 -20       76.85       42.82     52.74 o 
   5   5 -20      660.99      656.06     79.13 o 
   6   5 -20     1105.29     1052.91    101.09 o 
   7   5 -20      200.55      217.50     96.64 o 
   8   5 -20      513.69      595.29    113.10 o 
   9   5 -20     3401.36     3346.43    267.25 o 
  10   5 -20      435.90      389.47    108.96 o 
  11   5 -20       82.29      170.80    104.75 o 
  12   5 -20       81.16       67.62    100.93 o 
  -9   6 -20      334.19      517.77    112.47 o 
  -8   6 -20      160.93      234.43     98.86 o 
  -7   6 -20      264.59      334.22     98.98 o 
  -6   6 -20     1976.21     2069.32    129.25 o 
  -5   6 -20      263.44      267.31     64.03 o 
  -4   6 -20     1149.63     1210.67     87.65 o 
  -3   6 -20      272.95      294.57     57.36 o 
  -2   6 -20      898.44     1000.38     66.65 o 
  -1   6 -20      695.03      691.65     54.46 o 
   0   6 -20      209.38      238.00     36.95 o 
   1   6 -20      156.61      128.58     52.67 o 
   2   6 -20     2173.55     2171.15    145.21 o 
   3   6 -20     1215.68     1213.87    105.67 o 
   4   6 -20     1738.55     1771.04    135.62 o 
   5   6 -20      599.13      603.27     82.73 o 
   6   6 -20      422.20      443.92     74.72 o 
   8   6 -20      184.64      249.44    110.39 o 
   9   6 -20       18.51      -26.43    101.51 o 
  10   6 -20       79.59      137.79    106.67 o 
  11   6 -20      409.16      333.93    116.77 o 
  12   6 -20      180.88      261.04    117.52 o 
  -7   7 -20      480.75      638.03    146.36 o 
  -6   7 -20      146.12      272.15     93.22 o 
  -5   7 -20      273.96      365.87     82.00 o 
  -4   7 -20      234.53      223.09     69.88 o 
  -3   7 -20      249.34      290.99     60.85 o 
  -2   7 -20      570.84      662.24     76.39 o 
  -1   7 -20     1013.08     1070.55     88.27 o 
   0   7 -20     1017.20     1018.17     85.46 o 
   1   7 -20     2660.70     2476.45    133.28 o 
   2   7 -20      508.25      537.88     88.63 o 
   3   7 -20      216.49      268.13    157.24 o 
   4   7 -20       98.18      110.80     75.21 o 
   5   7 -20      175.65      154.11     72.87 o 
   6   7 -20      490.12      535.04    131.56 o 
   7   7 -20      803.97      858.21    148.42 o 
   8   7 -20       90.17       22.72    108.17 o 
   9   7 -20      987.08      965.82    160.08 o 
  10   7 -20      229.74      191.79    121.47 o 
  11   7 -20      367.95      361.02    125.79 o 
  -4   8 -20      229.64      368.56    146.68 o 
  -3   8 -20      154.32      -23.84    124.29 o 
  -2   8 -20       63.90      111.98    126.48 o 
  -1   8 -20      631.23      734.91    183.19 o 
   0   8 -20      326.03      443.23     92.52 o 
   1   8 -20       27.14      -21.83     78.15 o 
   2   8 -20      361.95      391.06     91.73 o 
   3   8 -20      321.16      321.38     89.92 o 
   4   8 -20      635.41      587.47    100.59 o 
   5   8 -20       93.88       86.41    125.26 o 
   6   8 -20      297.71      351.65    132.67 o 
   7   8 -20      563.97      568.31    145.49 o 
   8   8 -20      183.16      130.22    132.82 o 
  -6   1 -19       31.97       26.07     73.35 o 
  -5   1 -19      166.57      258.31     33.79 o 
  -4   1 -19     1305.46     1447.47     61.31 o 
  -3   1 -19     3582.46     3388.48    154.54 o 
  -2   1 -19     5015.53     4519.26    178.37 o 
  -1   1 -19      847.33      616.97     60.72 o 
   0   1 -19     3284.11     2642.22    153.47 o 
   1   1 -19     6335.75     6365.19    197.50 o 
   2   1 -19      456.91      479.48     30.74 o 
   3   1 -19       74.79       41.95     25.32 o 
   4   1 -19     2210.89     2696.24     90.16 o 
   5   1 -19       31.14       23.58     17.59 o 
   6   1 -19     3396.07     3359.04    109.06 o 
   7   1 -19       75.10       57.63     22.38 o 
   8   1 -19       46.37       17.75     19.82 o 
   9   1 -19     3779.49     3929.61    143.61 o 
  10   1 -19      183.30      187.81     41.74 o 
  11   1 -19      402.02      433.72     51.47 o 
  12   1 -19      431.96      459.71     71.10 o 
  13   1 -19       36.44       78.93     66.19 o 
  14   1 -19       96.30       10.58     69.58 o 
  15   1 -19        0.69       23.40     76.42 o 
  16   1 -19      146.44      248.81     86.15 o 
  17   1 -19      103.07      104.71     85.36 o 
  -7   2 -19      664.73      796.59     86.62 o 
  -6   2 -19     4189.15     4912.10    258.15 o 
  -5   2 -19     2784.51     2857.12    102.41 o 
  -4   2 -19     2589.42     2632.83     86.16 o 
  -3   2 -19     1901.23     1920.13     76.22 o 
  -2   2 -19     5260.99     5274.76    170.91 o 
  -1   2 -19     1282.32     1383.27     52.69 o 
   0   2 -19      450.10      376.13     28.49 o 
   1   2 -19     2477.41     2472.91     94.02 o 
   2   2 -19     9153.94     8706.56    259.30 o 
   3   2 -19     2478.36     2302.44     89.46 o 
   4   2 -19    13936.37    14153.91    453.50 o 
   5   2 -19     3885.61     4025.77    127.03 o 
   6   2 -19     2083.62     2157.10     75.89 o 
   7   2 -19     3588.65     3570.01    129.42 o 
   8   2 -19      360.80      377.50     40.93 o 
   9   2 -19      512.91      475.59     46.51 o 
  10   2 -19      708.62      653.23     65.60 o 
  11   2 -19     3418.67     3278.76    241.74 o 
  12   2 -19      213.76      340.22     88.19 o 
  13   2 -19     1155.46     1130.16    143.08 o 
  14   2 -19      998.32     1050.91    131.26 o 
  15   2 -19       21.77      115.40    100.29 o 
  16   2 -19      183.20      137.61    104.00 o 
  17   2 -19       81.90        7.04    109.93 o 
  -9   3 -19      173.86      241.88    116.96 o 
  -8   3 -19     2698.54     3228.11    208.38 o 
  -7   3 -19     3388.47     3590.50    213.57 o 
  -6   3 -19       43.36       60.82     60.53 o 
  -5   3 -19     1884.78     1995.13     96.11 o 
  -4   3 -19     1864.52     1819.29     84.78 o 
  -3   3 -19     5764.60     5997.22    185.83 o 
  -2   3 -19     9059.91     9134.17    266.32 o 
  -1   3 -19     3543.76     3450.68    105.79 o 
   0   3 -19     8403.26     8589.68    225.78 o 
   1   3 -19    20886.93    21153.80    698.36 o 
   2   3 -19     1710.91     1669.42     63.37 o 
   3   3 -19      246.25      241.58     25.78 o 
   4   3 -19       51.25       22.33     32.53 o 
   5   3 -19      352.65      344.31     34.40 o 
   6   3 -19     8492.64     8384.85    283.86 o 
   7   3 -19     4284.95     4001.51    146.15 o 
   8   3 -19      653.45      535.26     70.28 o 
   9   3 -19    13078.13    12832.61    606.71 o 
  10   3 -19      943.22      931.23    128.98 o 
  11   3 -19     1809.48     1799.91    168.73 o 
  12   3 -19       20.50       28.48     82.16 o 
  13   3 -19      173.83       56.74     89.09 o 
  14   3 -19      476.79      534.07    112.21 o 
  15   3 -19      109.66      197.59    100.33 o 
  16   3 -19       38.39      142.07     77.97 o 
 -11   4 -19       31.79      172.93    143.95 o 
 -10   4 -19      750.05     1031.10    184.86 o 
  -9   4 -19     1287.56     1415.78    190.85 o 
  -8   4 -19      693.00      858.89    109.27 o 
  -7   4 -19      913.80     1154.12    115.76 o 
  -6   4 -19     6941.57     7518.58    299.31 o 
  -5   4 -19     2125.68     2195.18    120.10 o 
  -4   4 -19     3267.71     3512.38    160.21 o 
  -3   4 -19      792.55      841.00     45.38 o 
  -2   4 -19     1742.52     1845.59     69.70 o 
  -1   4 -19      318.59      335.71     31.28 o 
   0   4 -19     2375.59     2419.02     80.87 o 
   1   4 -19      110.43      102.75     23.64 o 
   2   4 -19     5687.72     5623.43    182.90 o 
   3   4 -19     7125.72     6933.24    287.51 o 
   4   4 -19    15130.61    14750.31    494.82 o 
   5   4 -19     1687.90     1627.63     75.94 o 
   6   4 -19     2834.96     2716.95    120.26 o 
   7   4 -19      989.39     1134.94    126.06 o 
   8   4 -19      483.75      623.58    134.65 o 
   9   4 -19       86.21       60.80     39.07 o 
  10   4 -19      924.85      983.28    121.68 o 
  11   4 -19     3410.09     3328.59    260.35 o 
  13   4 -19      164.84      -58.75     58.75 o 
 -11   5 -19      282.71      504.56    169.75 o 
 -10   5 -19       10.90       63.72    132.49 o 
  -9   5 -19      126.39      125.00     88.55 o 
  -8   5 -19     1023.67     1113.72    118.68 o 
  -7   5 -19     1163.07     1443.69    131.47 o 
  -6   5 -19      655.61      699.03     73.09 o 
  -5   5 -19      822.38      846.54     75.82 o 
  -4   5 -19     1195.92     1247.72     87.11 o 
  -3   5 -19      382.23      384.75     47.07 o 
  -2   5 -19      468.05      488.12     48.41 o 
  -1   5 -19     3121.03     3032.79    118.40 o 
   0   5 -19     2097.25     2109.17    110.44 o 
   1   5 -19     8863.01     8627.18    290.10 o 
   2   5 -19      642.54      632.31     44.79 o 
   3   5 -19      933.87      918.95     84.73 o 
   4   5 -19     1009.21      944.15     83.94 o 
   5   5 -19      303.72      370.97     63.46 o 
   6   5 -19      906.30     1029.53    116.72 o 
   7   5 -19      957.97      848.88    128.06 o 
   8   5 -19      500.71      470.71    107.64 o 
   9   5 -19     2479.97     2465.14    222.87 o 
  10   5 -19      378.14      314.82    102.42 o 
  11   5 -19      364.14      337.73    108.11 o 
  12   5 -19      523.42      432.54    115.88 o 
  -9   6 -19      250.53      277.52    165.79 o 
  -8   6 -19       93.97       92.50     89.12 o 
  -7   6 -19       57.88       78.79     80.84 o 
  -6   6 -19      272.34      344.72     68.32 o 
  -5   6 -19      129.74      156.10     58.63 o 
  -4   6 -19      569.64      611.17     68.77 o 
  -3   6 -19      119.47       77.60     48.41 o 
  -2   6 -19      263.35      285.28     44.36 o 
  -1   6 -19     1077.97     1088.77     67.47 o 
   0   6 -19     1129.24     1139.11     98.45 o 
   1   6 -19      171.01      165.70     53.53 o 
   2   6 -19     1082.75     1153.35     82.88 o 
   3   6 -19      417.82      425.29     71.26 o 
   4   6 -19     1257.86     1177.51    102.13 o 
   5   6 -19      134.33       83.07     62.45 o 
   6   6 -19       30.38        6.83     95.44 o 
   7   6 -19       98.03       68.68     42.00 o 
   8   6 -19      157.80      130.53    107.23 o 
   9   6 -19        5.24      -12.93    105.34 o 
  10   6 -19      223.86      274.06    111.32 o 
  11   6 -19      349.53      292.07    120.03 o 
  12   6 -19      126.01      102.60    105.81 o 
  -7   7 -19      261.26      230.65     92.77 o 
  -6   7 -19      103.63       14.35     58.44 o 
  -5   7 -19      116.11      234.58     74.97 o 
  -4   7 -19      264.80      234.59     67.00 o 
  -3   7 -19      145.46      192.09     50.35 o 
  -2   7 -19       70.61       66.30     60.14 o 
  -1   7 -19      577.64      618.26     73.43 o 
   0   7 -19      324.44      363.73     66.42 o 
   1   7 -19      127.30      147.34     71.61 o 
   2   7 -19       70.04      138.38     75.09 o 
   3   7 -19       97.87      101.96     73.53 o 
   4   7 -19      257.82      234.26    152.77 o 
   5   7 -19      474.94      423.84     84.31 o 
   6   7 -19      127.70      102.19    110.87 o 
   7   7 -19      299.00      334.60    121.40 o 
   8   7 -19       43.54       32.95    111.57 o 
   9   7 -19       90.18      200.16    119.85 o 
  10   7 -19       37.44       55.46    114.07 o 
  11   7 -19      138.30       81.79    120.48 o 
  -5   8 -19       82.13       97.76     94.70 o 
  -4   8 -19      162.29       77.23    137.81 o 
  -3   8 -19        2.19       44.29    131.31 o 
  -2   8 -19       16.06      -24.98    120.00 o 
  -1   8 -19       75.42      146.29     84.77 o 
   0   8 -19        0.87       36.97     79.52 o 
   1   8 -19       79.59      120.09    121.14 o 
   2   8 -19      772.86      846.94    106.47 o 
   3   8 -19      167.53      118.69     80.79 o 
   4   8 -19      194.22      306.71     89.31 o 
   5   8 -19       65.99       96.26    126.52 o 
   6   8 -19        2.76       85.88    121.53 o 
   7   8 -19      169.03      106.71    128.11 o 
   8   8 -19       81.51       10.63    121.12 o 
   9   8 -19       34.28      150.43    126.55 o 
  -6   0 -18    16718.52    16695.32   1209.78 o 
  -5   0 -18     2741.61     2650.82    233.96 o 
  -4   0 -18    14439.15    12510.46    913.29 o 
  -3   0 -18      590.95      425.95     55.78 o 
  -2   0 -18     3151.92     2377.31    197.97 o 
  -1   0 -18     3166.12     3488.52    138.40 o 
   0   0 -18     2235.56     2350.20    109.83 o 
   1   0 -18     3118.53     3383.50    226.47 o 
   2   0 -18    43293.45    44259.50   1931.03 o 
   3   0 -18    14295.89    14140.60    656.93 o 
   4   0 -18    12436.25    12200.15    528.61 o 
   5   0 -18      978.77      961.13     56.66 o 
   6   0 -18     3323.79     3247.10    179.99 o 
   7   0 -18     2814.22     3009.96    161.37 o 
   8   0 -18      106.67      129.00     37.14 o 
   9   0 -18     1510.80     1499.69     96.81 o 
  10   0 -18      673.24      641.16     64.65 o 
  11   0 -18     9225.87     9471.88    635.48 o 
  12   0 -18     1618.09     1620.82    175.74 o 
  13   0 -18     2433.75     2469.57    213.81 o 
  14   0 -18     2810.41     2675.81    238.59 o 
  15   0 -18       71.14       19.64    103.91 o 
  16   0 -18       67.21       -4.16    109.89 o 
  17   0 -18       55.89      -18.95    118.41 o 
  -6   1 -18      936.83      852.64    186.84 o 
  -5   1 -18     2785.04     2690.78    123.68 o 
  -4   1 -18     5614.00     5906.87    169.61 o 
  -3   1 -18     9011.29     8904.20    257.20 o 
  -2   1 -18    11339.53    10680.79    349.66 o 
  -1   1 -18     5718.44     4176.47    155.40 o 
   0   1 -18     5779.21     3529.56    175.19 o 
   1   1 -18    12553.50    12010.00    406.16 o 
   2   1 -18     1337.98     1304.39     84.92 o 
   3   1 -18      150.83      172.35     25.08 o 
   4   1 -18     2118.19     2095.16     70.23 o 
   5   1 -18     2716.81     2787.75     93.43 o 
   6   1 -18    18672.49    18807.72    538.87 o 
   7   1 -18     1342.65     1240.13     47.73 o 
   8   1 -18      671.61      680.36     37.87 o 
   9   1 -18    12842.26    12974.52    382.56 o 
  10   1 -18      324.51      372.52     46.40 o 
  11   1 -18      723.50      751.31     64.74 o 
  12   1 -18      652.97      701.74    107.44 o 
  13   1 -18      345.21      307.76     73.24 o 
  14   1 -18      393.81      435.88     81.57 o 
  15   1 -18      110.65       86.00     77.43 o 
  16   1 -18       95.60      123.69     89.30 o 
  17   1 -18      407.75      483.87    114.03 o 
  -7   2 -18      538.98      624.56     86.43 o 
  -6   2 -18     3502.47     3804.39    176.13 o 
  -5   2 -18      518.68      566.47     42.17 o 
  -4   2 -18     2078.63     2077.76     73.54 o 
  -3   2 -18      500.99      494.12     32.11 o 
  -2   2 -18     2459.76     2475.99     79.47 o 
  -1   2 -18     1105.61     1271.45     49.79 o 
   0   2 -18     2131.99     2032.06     67.15 o 
   1   2 -18     1136.16     1014.92     76.12 o 
   2   2 -18    12794.77    13551.81    405.69 o 
   3   2 -18     6475.42     6682.61    227.05 o 
   4   2 -18    13425.81    13272.82    380.99 o 
   5   2 -18      410.02      412.18     27.72 o 
   6   2 -18      603.59      647.26     34.68 o 
   7   2 -18      705.43      704.57     43.90 o 
   8   2 -18      290.93      276.41     38.27 o 
   9   2 -18     1194.19     1214.65     73.51 o 
  10   2 -18      124.95      108.18     44.19 o 
  11   2 -18     3961.80     4160.99    321.09 o 
  12   2 -18     1188.19     1183.84    145.90 o 
  13   2 -18      253.79      222.74     87.34 o 
  14   2 -18      509.28      435.90    103.27 o 
  15   2 -18       19.79       68.26     93.40 o 
  16   2 -18       49.07      158.58    111.36 o 
  17   2 -18       44.11      -11.12    108.85 o 
  -9   3 -18        3.96      111.73    114.43 o 
  -8   3 -18      376.97      456.38     81.09 o 
  -7   3 -18      654.33      715.23     88.17 o 
  -6   3 -18      321.45      392.51     52.51 o 
  -5   3 -18      178.38      165.17     37.47 o 
  -4   3 -18      638.07      636.94     39.84 o 
  -3   3 -18        5.08        3.52     23.34 o 
  -2   3 -18       96.04      103.43     24.01 o 
  -1   3 -18     1390.15     1480.25     57.64 o 
   0   3 -18       31.57       36.70     20.12 o 
   1   3 -18     2626.06     2720.16     94.30 o 
   2   3 -18      711.31      720.08     44.25 o 
   3   3 -18      159.72      139.93     26.25 o 
   4   3 -18     3134.04     2971.46    106.47 o 
   5   3 -18      297.14      314.52     31.77 o 
   6   3 -18      174.73      224.95     31.10 o 
   7   3 -18      466.46      377.01     45.65 o 
   8   3 -18      419.31      341.10     66.00 o 
   9   3 -18      315.89      387.16     58.24 o 
  10   3 -18       68.15       62.96     49.51 o 
  11   3 -18      124.80       85.75     76.79 o 
  12   3 -18      763.00      744.81    110.77 o 
  13   3 -18      513.66      493.25    103.27 o 
  14   3 -18      200.10      167.35     99.80 o 
  15   3 -18       26.39       47.32     80.73 o 
  16   3 -18       43.59       74.94     83.13 o 
 -11   4 -18        8.36      202.00    136.44 o 
 -10   4 -18      190.95      390.48    139.41 o 
  -9   4 -18      137.09      404.24    134.28 o 
  -8   4 -18      247.93      256.74     81.54 o 
  -7   4 -18      237.95      185.44     72.97 o 
  -6   4 -18      616.97      657.62     66.43 o 
  -5   4 -18      234.68      241.68     50.40 o 
  -4   4 -18      613.68      584.55     54.07 o 
  -3   4 -18       94.41      107.96     28.19 o 
  -2   4 -18      107.20      119.04     26.40 o 
  -1   4 -18     1020.50     1138.05     50.20 o 
   0   4 -18      488.41      492.47     32.29 o 
   1   4 -18       69.65       83.50     22.85 o 
   2   4 -18     1473.27     1429.35     88.59 o 
   3   4 -18     1017.12     1042.49     53.60 o 
   4   4 -18     1549.41     1509.00     69.87 o 
   5   4 -18     3408.25     3264.34    122.48 o 
   6   4 -18     1123.72     1218.23     69.11 o 
   7   4 -18      226.51      280.12     41.13 o 
   8   4 -18      287.86      346.89     43.41 o 
   9   4 -18       79.99      136.40     80.53 o 
  10   4 -18      442.33      347.31    110.56 o 
  11   4 -18      179.78      225.39     93.34 o 
  13   4 -18       47.17      -51.29     51.29 o 
 -11   5 -18      394.60      416.86    163.80 o 
 -10   5 -18       75.84      163.07    136.68 o 
  -9   5 -18      127.35      317.93     93.85 o 
  -8   5 -18      323.74      428.61     94.44 o 
  -7   5 -18     1071.55     1227.86     94.47 o 
  -6   5 -18      194.97      162.62     67.84 o 
  -5   5 -18      735.72      789.09     72.09 o 
  -4   5 -18     1163.73     1183.44     86.20 o 
  -3   5 -18     2825.06     2847.70    117.88 o 
  -2   5 -18     1117.67     1230.21     64.00 o 
  -1   5 -18      453.76      473.37     40.21 o 
   0   5 -18     2634.32     2629.05     94.56 o 
   1   5 -18     3249.06     3231.28    108.65 o 
   2   5 -18      582.41      578.32     44.44 o 
   3   5 -18       60.44       51.85     51.59 o 
   4   5 -18      464.80      557.69     87.34 o 
   5   5 -18      941.68      952.54     92.94 o 
   6   5 -18     2423.76     2648.00    206.61 o 
   7   5 -18      505.90      485.91     98.30 o 
   8   5 -18       69.78       25.83     85.34 o 
   9   5 -18     1626.68     1574.77    171.67 o 
  10   5 -18      269.80      255.67    101.13 o 
  11   5 -18      307.53      229.56    102.12 o 
  12   5 -18       65.19      118.61     96.24 o 
 -10   6 -18      101.61      148.26    146.76 o 
  -9   6 -18      105.27      142.83    130.98 o 
  -8   6 -18       58.73       34.79     85.75 o 
  -7   6 -18      147.12      186.01     62.50 o 
  -6   6 -18     1843.00     2100.23    120.85 o 
  -5   6 -18      972.48     1088.41     97.86 o 
  -4   6 -18     1129.14     1187.40     87.40 o 
  -3   6 -18       71.25       46.88     43.61 o 
  -2   6 -18      315.36      293.98     43.99 o 
  -1   6 -18      504.30      510.91     45.89 o 
   0   6 -18      644.47      604.65     79.35 o 
   1   6 -18      364.66      388.00     59.74 o 
   2   6 -18     3722.81     3623.39    168.34 o 
   3   6 -18     2593.10     2707.97    162.78 o 
   4   6 -18     3261.94     3008.30    190.13 o 
   5   6 -18      727.82      717.09     85.06 o 
   6   6 -18       63.22      156.84     98.98 o 
   7   6 -18      220.26      220.91     87.94 o 
   8   6 -18       38.69      -43.74     98.82 o 
   9   6 -18      217.13      137.46    103.97 o 
  10   6 -18      173.69      115.52    107.70 o 
  11   6 -18     1145.34     1270.48    157.09 o 
  12   6 -18      159.01      277.67    114.63 o 
  -8   7 -18      254.46      278.35     80.03 o 
  -7   7 -18      606.84      761.70    105.83 o 
  -6   7 -18       93.77       55.64    108.61 o 
  -5   7 -18      188.31      237.51     73.58 o 
  -4   7 -18      567.80      646.23     77.39 o 
  -3   7 -18      798.20      892.22    149.32 o 
  -2   7 -18      819.93      899.54     80.60 o 
  -1   7 -18      605.48      623.31     74.11 o 
   0   7 -18      728.53      718.81     76.42 o 
   1   7 -18     1666.57     1649.27    111.86 o 
   2   7 -18      430.28      425.96     67.20 o 
   3   7 -18      158.26      157.19     73.45 o 
   4   7 -18     1390.43     1381.85    117.44 o 
   5   7 -18      196.89      224.99     75.10 o 
   6   7 -18      772.02      769.42    139.36 o 
   7   7 -18      224.01      271.79    121.72 o 
   8   7 -18      205.92      238.37    120.82 o 
   9   7 -18     1437.09     1367.23    180.82 o 
  10   7 -18       98.63       19.16    112.80 o 
  11   7 -18      156.29       71.72    117.08 o 
  -5   8 -18       49.20      -88.22     88.22 o 
  -4   8 -18      632.13      520.50    151.32 o 
  -3   8 -18       45.06      146.47    128.75 o 
  -2   8 -18       31.50      -40.23    113.78 o 
  -1   8 -18      169.61      185.25     84.42 o 
   0   8 -18      367.42      413.05     90.22 o 
   1   8 -18      179.47      197.21    121.01 o 
   2   8 -18      613.04      610.05     99.81 o 
   3   8 -18      440.86      556.07     94.72 o 
   4   8 -18      937.86      970.71    111.77 o 
   5   8 -18       35.41        6.04    117.28 o 
   6   8 -18       55.87       30.63    123.68 o 
   7   8 -18       97.14      134.05    126.72 o 
   8   8 -18      215.71      319.23    135.17 o 
   9   8 -18      193.12      307.95    135.53 o 
   1   9 -18      319.08      390.53     98.49 o 
   2   9 -18      106.47      104.06     91.98 o 
   3   9 -18       58.04       59.98    131.87 o 
  -6   1 -17      228.85      214.29     41.28 o 
  -5   1 -17     1529.56     1504.13     80.82 o 
  -4   1 -17     2848.44     3019.05    100.85 o 
  -3   1 -17     4202.91     4305.78    122.69 o 
  -2   1 -17     4252.31     4307.27    123.19 o 
  -1   1 -17      968.76      789.24     36.97 o 
   0   1 -17     2339.50     1348.94     71.59 o 
   1   1 -17     4698.85     4569.85    177.02 o 
   2   1 -17     1231.94     1337.61     60.68 o 
   3   1 -17      777.12      899.88     65.40 o 
   4   1 -17     2310.62     2297.31     73.94 o 
   5   1 -17     2302.34     2349.98     87.84 o 
   6   1 -17     7081.52     7152.54    209.23 o 
   7   1 -17       47.45       35.59     17.60 o 
   8   1 -17      248.13      250.50     26.01 o 
   9   1 -17     2115.57     2096.91     88.54 o 
  10   1 -17      449.42      439.25     49.05 o 
  11   1 -17       55.48       61.37     52.44 o 
  12   1 -17      244.58      280.44     64.88 o 
  13   1 -17      108.88       91.10     67.18 o 
  14   1 -17      596.99      651.26    107.03 o 
  15   1 -17      132.27      133.87     77.49 o 
  16   1 -17      173.58       80.31    135.75 o 
  17   1 -17       88.37       62.23     84.99 o 
  -7   2 -17     1513.58     1567.56    124.52 o 
  -6   2 -17     9789.22    10038.51    412.40 o 
  -5   2 -17     3931.22     4249.50    138.70 o 
  -4   2 -17     1883.31     1979.94     69.48 o 
  -3   2 -17      615.07      611.08     34.49 o 
  -2   2 -17      896.27      860.74     47.51 o 
  -1   2 -17     4220.07     4480.24    132.08 o 
   0   2 -17     2269.55     2363.23     66.50 o 
   1   2 -17     1222.66     1079.06     65.47 o 
   2   2 -17    19529.97    19965.92    602.18 o 
   3   2 -17    19786.51    19815.40    579.26 o 
   4   2 -17     6020.29     5831.96    180.06 o 
   5   2 -17      858.42      845.67     43.03 o 
   6   2 -17     1024.00      972.30     42.56 o 
   7   2 -17      293.45      332.73     30.60 o 
   8   2 -17      159.70      137.44     33.50 o 
   9   2 -17      674.65      627.15     49.48 o 
  10   2 -17      854.79      828.33     95.26 o 
  11   2 -17     5727.26     5346.12    406.74 o 
  12   2 -17      849.40      787.85    113.02 o 
  13   2 -17     1145.96     1187.66    148.47 o 
  14   2 -17      254.45      317.50    100.91 o 
  15   2 -17        1.54       86.90    100.76 o 
  16   2 -17       37.21      -77.66    105.11 o 
  17   2 -17      128.52      206.08    113.76 o 
  -9   3 -17      236.36      341.55    120.61 o 
  -8   3 -17     1184.85     1358.82    130.35 o 
  -7   3 -17     1114.10     1246.16    110.19 o 
  -6   3 -17      525.59      559.93     49.94 o 
  -5   3 -17     3878.95     3861.30    149.89 o 
  -4   3 -17     5704.21     5992.52    186.92 o 
  -3   3 -17     9156.32     9208.18    273.49 o 
  -2   3 -17     8566.38     8617.68    236.03 o 
  -1   3 -17     2859.17     2942.88     87.30 o 
   0   3 -17     2411.30     2373.44     79.29 o 
   1   3 -17     5451.79     5339.01    159.79 o 
   2   3 -17     3174.47     3168.10    118.84 o 
   3   3 -17      282.47      230.76     27.33 o 
   4   3 -17     6006.28     5759.83    231.68 o 
   5   3 -17     5044.42     4904.55    203.15 o 
   6   3 -17    27033.62    26455.25    859.86 o 
   7   3 -17     3492.28     3531.40    189.03 o 
   8   3 -17      606.62      589.61     56.02 o 
   9   3 -17     6239.18     6292.28    299.29 o 
  10   3 -17      507.09      505.13     62.89 o 
  11   3 -17      296.00      313.67     81.95 o 
  12   3 -17      571.00      502.41     98.48 o 
  13   3 -17      217.78      266.26     90.96 o 
  14   3 -17      999.31     1008.79    128.24 o 
  15   3 -17      201.29      114.28     67.94 o 
  16   3 -17      272.18      343.53    103.70 o 
 -11   4 -17        9.56      180.07    132.94 o 
 -10   4 -17      505.65      519.98    142.36 o 
  -9   4 -17     1211.23     1452.13    189.40 o 
  -8   4 -17      193.56      246.96     79.59 o 
  -7   4 -17       92.22       63.72     48.65 o 
  -6   4 -17     4234.39     4529.71    200.85 o 
  -5   4 -17     2723.17     2965.18    139.60 o 
  -4   4 -17     1889.51     1907.73     73.29 o 
  -3   4 -17      192.52      193.50     28.84 o 
  -2   4 -17     2053.19     2048.43     70.45 o 
  -1   4 -17     2502.72     2620.08     85.00 o 
   0   4 -17     2150.85     2150.06     69.72 o 
   1   4 -17     3031.63     2862.90     91.52 o 
   2   4 -17    10596.00     9997.06    311.69 o 
   3   4 -17     7539.21     7307.28    233.52 o 
   4   4 -17     2826.24     2845.22    100.84 o 
   5   4 -17      705.35      641.48     54.19 o 
   6   4 -17      196.49      204.84     22.31 o 
   7   4 -17      773.09      848.75     64.12 o 
   8   4 -17      341.22      425.93     87.67 o 
   9   4 -17     1040.82     1082.49     74.19 o 
  10   4 -17      364.38      354.69     47.01 o 
  11   4 -17     3046.23     2807.81    240.71 o 
 -11   5 -17      250.29      369.25    151.62 o 
 -10   5 -17      153.29      346.73    144.37 o 
  -9   5 -17       70.69        6.44     82.38 o 
  -8   5 -17      113.86      167.64     80.00 o 
  -7   5 -17      952.62     1115.46     86.48 o 
  -6   5 -17      129.06       77.78     52.38 o 
  -5   5 -17      615.16      715.60     80.77 o 
  -4   5 -17     2372.26     2414.77    125.25 o 
  -3   5 -17     1603.07     1567.66     81.93 o 
  -2   5 -17     5561.48     5423.70    171.02 o 
  -1   5 -17     1907.19     1890.21     76.79 o 
   0   5 -17      601.09      552.14     42.05 o 
   1   5 -17     1076.39     1006.81     53.30 o 
   2   5 -17      588.04      567.93     47.46 o 
   3   5 -17       42.43       25.41     47.96 o 
   4   5 -17     2180.19     2090.67    136.22 o 
   5   5 -17      133.94      155.91     55.43 o 
   6   5 -17     4227.56     4373.02    304.18 o 
   7   5 -17      415.14      508.11    104.62 o 
   8   5 -17      255.20      168.65     91.29 o 
   9   5 -17     1488.07     1382.15    160.23 o 
  10   5 -17       15.39       20.31     89.65 o 
  11   5 -17       97.02       33.67     96.80 o 
 -10   6 -17       12.33      -19.45     92.59 o 
  -9   6 -17      296.76      399.64    102.91 o 
  -8   6 -17      128.90       59.91     85.10 o 
  -7   6 -17      190.64      197.97     61.81 o 
  -6   6 -17      279.65      383.08     63.65 o 
  -5   6 -17       10.65       44.66     51.60 o 
  -4   6 -17     1989.69     2079.86    137.02 o 
  -3   6 -17       60.87      129.09     38.17 o 
  -2   6 -17      440.87      452.11     46.36 o 
  -1   6 -17       81.41      133.66     34.66 o 
   0   6 -17      259.26      197.78     63.82 o 
   1   6 -17      948.68      858.13     72.57 o 
   2   6 -17      843.52      817.78     72.77 o 
   3   6 -17      407.17      529.81    108.18 o 
   4   6 -17      949.30      898.80     93.83 o 
   5   6 -17      546.54      488.65     77.36 o 
   6   6 -17       69.20      144.17     95.51 o 
   7   6 -17      849.29      775.08    131.61 o 
   8   6 -17      251.93      149.09    108.22 o 
   9   6 -17      163.52      155.72    105.43 o 
  10   6 -17      194.14      188.42    108.28 o 
  11   6 -17      199.55      234.72    114.94 o 
  12   6 -17       73.70       38.23    102.87 o 
  -8   7 -17       78.10      138.70     73.12 o 
  -7   7 -17       86.08       40.62     81.60 o 
  -6   7 -17      135.81       90.36     70.15 o 
  -5   7 -17        6.71       21.28     66.48 o 
  -4   7 -17      206.72      255.06     61.35 o 
  -3   7 -17      521.03      485.47     84.66 o 
  -2   7 -17       78.07      120.89     58.17 o 
  -1   7 -17      213.22      226.86     61.55 o 
   0   7 -17        1.68        1.11     52.79 o 
   1   7 -17      252.76      218.28     59.74 o 
   2   7 -17      251.93      218.69     59.72 o 
   3   7 -17      363.55      427.14     76.98 o 
   4   7 -17      529.54      634.02     87.82 o 
   5   7 -17       50.53       93.44     71.76 o 
   6   7 -17       35.60       19.08    106.62 o 
   7   7 -17      244.38      187.14    119.16 o 
   8   7 -17       95.72       93.31    116.70 o 
   9   7 -17      123.32       38.93    112.92 o 
  10   7 -17      173.76      151.00    118.21 o 
  11   7 -17       55.25       60.75    110.12 o 
  12   7 -17       81.91       32.60    113.26 o 
  -5   8 -17      139.20       61.59     83.79 o 
  -4   8 -17       94.56       44.71     75.22 o 
  -3   8 -17        1.59      -31.55    115.74 o 
  -2   8 -17       11.66       35.27    118.75 o 
  -1   8 -17      422.45      324.63     84.28 o 
   0   8 -17       20.25       52.56     78.69 o 
   1   8 -17        4.56      -23.49    108.83 o 
   2   8 -17      149.03      137.51     84.23 o 
   3   8 -17      115.03      109.04     80.46 o 
   4   8 -17      140.75      160.21     80.76 o 
   5   8 -17       28.77      -21.77    118.97 o 
   6   8 -17       14.63      -14.02    119.15 o 
   7   8 -17       39.29       64.89    124.30 o 
   8   8 -17        5.69      -58.89    106.37 o 
   9   8 -17       66.79      111.31    126.00 o 
   0   9 -17       54.05      113.31     89.39 o 
   1   9 -17      190.41      196.97    125.15 o 
   2   9 -17       49.39       84.32     88.24 o 
   3   9 -17        4.38      -60.75     84.89 o 
  -6   0 -16    18413.04    18818.79    823.26 o 
  -5   0 -16    11224.38    10561.51    526.71 o 
  -4   0 -16      774.31      726.02    233.93 o 
  -3   0 -16     2442.28     1878.04    164.57 o 
  -2   0 -16     1627.11     1093.99    107.57 o 
  -1   0 -16    25291.25    25352.51    971.26 o 
   0   0 -16    12522.18    14503.34    531.48 o 
   1   0 -16    15743.17    10085.68    706.32 o 
   2   0 -16    27305.23    28729.40   1821.69 o 
   3   0 -16    18776.13     9923.89    641.38 o 
   4   0 -16    23380.50    23843.25   1042.04 o 
   5   0 -16     2185.23     2212.74     93.18 o 
   6   0 -16      884.71      960.17     56.04 o 
   7   0 -16     3708.54     3711.96    157.84 o 
   8   0 -16     5383.35     4895.82    341.27 o 
   9   0 -16     1573.29     1524.80    108.48 o 
  10   0 -16     1891.51     1942.18    178.63 o 
  11   0 -16    11420.89    11900.88    769.73 o 
  12   0 -16     2180.09     2253.82    212.07 o 
  13   0 -16     1315.91     1591.62    181.07 o 
  14   0 -16      380.08      490.39    115.25 o 
  15   0 -16      222.14      184.43    112.24 o 
  16   0 -16        2.89       56.21    119.28 o 
  17   0 -16       28.89      -38.57    119.41 o 
  -7   1 -16     3914.32     2800.95    271.86 o 
  -6   1 -16      520.67      563.36     50.57 o 
  -5   1 -16     4491.43     4599.85    163.71 o 
  -4   1 -16    14285.20    15209.57    438.87 o 
  -3   1 -16    13719.81    14325.02    367.78 o 
  -2   1 -16    17052.92    16935.42    413.16 o 
  -1   1 -16     1452.51     1258.18     49.77 o 
   0   1 -16     2373.22     2146.16    281.61 o 
   1   1 -16    13692.84    14996.34    528.18 o 
   2   1 -16     3679.26     3821.01    147.87 o 
   3   1 -16     1593.35     1527.51     54.16 o 
   4   1 -16    21792.05    22603.80    651.80 o 
   5   1 -16     3567.16     3444.05    120.78 o 
   6   1 -16    20083.17    19934.17    577.11 o 
   7   1 -16      549.80      507.34     29.60 o 
   8   1 -16      391.77      393.28     29.15 o 
   9   1 -16     5838.52     5932.96    240.68 o 
  10   1 -16     1349.12     1312.92     79.88 o 
  11   1 -16      419.53      453.40     77.85 o 
  12   1 -16      347.48      404.93     70.51 o 
  13   1 -16      879.76      942.18     94.50 o 
  14   1 -16     1324.94     1413.05    119.04 o 
  15   1 -16      472.86      424.36    137.81 o 
  16   1 -16      487.13      305.29     89.57 o 
  17   1 -16      233.60      194.51     87.99 o 
  -7   2 -16      623.36      679.31     61.84 o 
  -6   2 -16     2203.37     2342.24    100.41 o 
  -5   2 -16     1409.53     1428.84     62.54 o 
  -4   2 -16     1102.22     1184.27     51.03 o 
  -3   2 -16      676.49      678.40     35.83 o 
  -2   2 -16      386.06      366.05     31.83 o 
  -1   2 -16     1513.34     1426.02     68.22 o 
   0   2 -16      968.79      991.19     37.01 o 
   1   2 -16     4754.02     4488.52    189.64 o 
   2   2 -16     3163.15     3150.63    124.66 o 
   3   2 -16     9819.78     9883.65    280.16 o 
   4   2 -16     6872.52     6974.14    230.43 o 
   5   2 -16      448.56      408.64     27.62 o 
   6   2 -16      276.42      310.18     22.19 o 
   7   2 -16      588.05      609.30     39.59 o 
   8   2 -16     3579.99     3615.35    146.41 o 
   9   2 -16      612.46      629.60     52.23 o 
  10   2 -16      393.22      449.69     78.18 o 
  11   2 -16     2375.24     2577.98    203.72 o 
  12   2 -16      863.26      864.85    112.23 o 
  13   2 -16      950.06     1061.36    126.75 o 
  14   2 -16      102.97      117.36     88.74 o 
  15   2 -16      190.89      213.22    102.32 o 
  16   2 -16      147.67       45.26    107.22 o 
  17   2 -16       79.55       61.58    111.37 o 
  -9   3 -16      279.95      331.34    113.16 o 
  -8   3 -16       22.59       50.79     63.78 o 
  -7   3 -16     1160.23     1332.98    111.61 o 
  -6   3 -16      112.98      132.06     38.55 o 
  -5   3 -16      220.27      190.74     31.89 o 
  -4   3 -16      492.39      479.86     33.41 o 
  -3   3 -16        1.49        1.16     21.42 o 
  -2   3 -16      923.28      965.37     44.08 o 
  -1   3 -16      726.78      726.94     36.37 o 
   0   3 -16       86.45       92.01     19.39 o 
   1   3 -16      818.12      724.50     44.62 o 
   2   3 -16      963.70      994.77     50.80 o 
   3   3 -16       17.26       -1.90     17.32 o 
   4   3 -16     1061.54      938.68     58.70 o 
   5   3 -16      886.53      844.57     56.95 o 
   6   3 -16      590.30      682.34     47.11 o 
   7   3 -16     1450.88     1295.19    116.27 o 
   8   3 -16      627.11      649.84     52.58 o 
   9   3 -16      181.01      158.48     49.77 o 
  10   3 -16        4.62        3.30     45.14 o 
  11   3 -16      111.49      131.22     72.43 o 
  12   3 -16       60.73       46.85     75.77 o 
  13   3 -16       67.67       73.28     82.32 o 
  14   3 -16       99.83      179.56     83.69 o 
  15   3 -16       22.27       86.57     65.52 o 
  16   3 -16      191.77      296.05    107.94 o 
 -12   4 -16       65.37      239.46    148.31 o 
 -11   4 -16      142.08      173.54    140.13 o 
 -10   4 -16      327.99      346.61    135.40 o 
  -9   4 -16      892.76     1113.90    168.13 o 
  -8   4 -16       35.16       56.78     70.60 o 
  -7   4 -16       56.42       79.55     49.92 o 
  -6   4 -16      989.57      996.69     76.21 o 
  -5   4 -16      643.89      595.76     57.43 o 
  -4   4 -16     1032.18     1067.29     51.89 o 
  -3   4 -16      114.79      123.89     26.39 o 
  -2   4 -16      200.51      233.51     27.17 o 
  -1   4 -16     1930.51     2002.55     71.82 o 
   0   4 -16        8.18       19.00     20.22 o 
   1   4 -16      639.69      626.48     34.93 o 
   2   4 -16     5701.05     5736.18    167.04 o 
   3   4 -16     1472.29     1439.22     67.33 o 
   4   4 -16      551.06      590.87     37.97 o 
   5   4 -16      159.86      165.72     24.05 o 
   6   4 -16      286.73      284.14     40.88 o 
   7   4 -16     1285.61     1253.46    127.39 o 
   8   4 -16      144.06      154.63     78.33 o 
   9   4 -16       16.57        0.70     73.22 o 
  10   4 -16      274.44      275.50     91.11 o 
  11   4 -16      385.92      484.37    104.45 o 
 -11   5 -16      453.69      555.29    161.42 o 
 -10   5 -16       32.60      205.85    128.09 o 
  -9   5 -16       83.27      132.02     82.94 o 
  -8   5 -16      341.04      361.78     85.49 o 
  -7   5 -16       83.42      113.97     54.34 o 
  -6   5 -16      759.43      781.27     71.16 o 
  -5   5 -16     1175.14     1200.06     86.80 o 
  -4   5 -16     1233.56     1233.21     87.90 o 
  -3   5 -16     2130.42     2225.94     85.87 o 
  -2   5 -16     2389.08     2416.88     88.94 o 
  -1   5 -16      164.25      160.24     36.54 o 
   0   5 -16       31.78       29.38     23.25 o 
   1   5 -16      298.79      285.45     29.49 o 
   2   5 -16      958.46      967.02     58.66 o 
   3   5 -16     1086.57     1153.51     77.45 o 
   4   5 -16     1858.11     1773.01    116.73 o 
   5   5 -16      389.91      448.31     61.79 o 
   6   5 -16     4822.38     4996.34    349.19 o 
   7   5 -16      448.32      418.11    101.29 o 
   8   5 -16      166.94      117.16     89.58 o 
   9   5 -16      974.82      912.34    127.10 o 
  10   5 -16      265.64      212.07     97.01 o 
  11   5 -16       93.73      105.18     97.86 o 
 -10   6 -16      236.13      127.28     99.46 o 
  -9   6 -16     1040.98     1182.49    127.35 o 
  -8   6 -16       36.39       90.79     85.90 o 
  -7   6 -16       41.91       96.16     58.79 o 
  -6   6 -16     1310.74     1431.23    100.84 o 
  -5   6 -16      727.83      741.49     71.82 o 
  -4   6 -16     1008.00     1030.86     80.74 o 
  -3   6 -16      253.36      279.48     43.89 o 
  -2   6 -16      238.77      219.81     39.95 o 
  -1   6 -16     2598.58     2538.87    105.58 o 
   0   6 -16      822.95      742.77     66.45 o 
   1   6 -16      824.06      934.88     74.92 o 
   2   6 -16     3217.58     2988.48    150.25 o 
   3   6 -16     1498.33     1374.65    110.06 o 
   4   6 -16     1886.21     1813.50    119.91 o 
   5   6 -16       63.17       73.66     62.39 o 
   6   6 -16       91.35       21.17     84.02 o 
   7   6 -16      285.34      317.11    110.37 o 
   8   6 -16      415.38      430.77    117.49 o 
   9   6 -16      304.43      280.57    111.36 o 
  10   6 -16      134.16      207.50    111.64 o 
  11   6 -16     1532.56     1569.15    175.49 o 
  12   6 -16      195.58      254.62    115.15 o 
  -8   7 -16       25.17      -16.90     68.99 o 
  -7   7 -16      348.22      432.85     90.31 o 
  -6   7 -16       74.37      166.14     74.31 o 
  -5   7 -16      563.95      574.36     80.02 o 
  -4   7 -16     1990.28     2093.77    143.71 o 
  -3   7 -16      905.46      973.15    105.19 o 
  -2   7 -16     2049.22     1982.98    116.83 o 
  -1   7 -16      360.44      443.53     64.25 o 
   0   7 -16        0.89      -14.55     56.83 o 
   1   7 -16      473.11      523.71     67.50 o 
   2   7 -16      433.04      405.54     66.28 o 
   3   7 -16       16.44       25.62     67.61 o 
   4   7 -16     1610.92     1484.55    157.00 o 
   5   7 -16      276.35      170.49     74.99 o 
   6   7 -16     1444.48     1508.62    185.08 o 
   7   7 -16      167.76       69.98    114.05 o 
   8   7 -16      217.77      230.47    118.86 o 
   9   7 -16     1242.82     1060.42    164.24 o 
  10   7 -16       16.42       79.42    114.75 o 
  11   7 -16        0.61       -2.52    113.73 o 
  12   7 -16      217.39      176.76    117.40 o 
  -6   8 -16      286.23      313.92     91.17 o 
  -5   8 -16      207.02      134.60     82.13 o 
  -4   8 -16      855.36      903.09    154.33 o 
  -3   8 -16      152.42      148.15     73.18 o 
  -2   8 -16      301.64      362.82    127.12 o 
  -1   8 -16      179.18       66.17     45.49 o 
   0   8 -16      161.72      144.29     81.19 o 
   1   8 -16      544.69      528.19     57.38 o 
   2   8 -16      810.01      882.21    107.92 o 
   3   8 -16      545.26      562.58     96.80 o 
   4   8 -16     1019.90     1099.15    112.95 o 
   5   8 -16      292.69      367.64    137.28 o 
   6   8 -16      112.44      269.88    129.47 o 
   7   8 -16      268.25      121.46    130.36 o 
   8   8 -16      199.40       30.55     81.70 o 
   9   8 -16      144.15      134.91    127.18 o 
  -1   9 -16       85.67       85.03     50.60 o 
   0   9 -16        5.02      -13.30     86.23 o 
   1   9 -16      398.48      332.96     96.23 o 
   2   9 -16       80.69       12.98     87.06 o 
   3   9 -16       23.64       -8.19     84.31 o 
   4   9 -16      494.89      583.72    156.65 o 
  -7   1 -15      758.89      585.85    107.69 o 
  -6   1 -15     1031.53      950.69     65.90 o 
  -5   1 -15     2779.19     2583.94    121.46 o 
  -4   1 -15     4098.36     3999.85    180.37 o 
  -3   1 -15     6272.18     6647.91    180.38 o 
  -2   1 -15     7846.93     8635.13    221.85 o 
  -1   1 -15       30.76       31.69     15.58 o 
   0   1 -15      757.27      558.71     43.13 o 
   1   1 -15    15087.61    17030.36    751.25 o 
   2   1 -15      218.26      208.43     18.37 o 
   3   1 -15     5796.17     6093.88    185.30 o 
   4   1 -15     1237.31     1167.82     44.13 o 
   5   1 -15      751.52      749.58     36.16 o 
   6   1 -15     7935.25     7972.28    228.37 o 
   7   1 -15     2283.59     2305.41     76.39 o 
   8   1 -15      124.61      138.56     22.49 o 
   9   1 -15     1178.69     1186.35     74.98 o 
  10   1 -15      148.09      141.13     40.20 o 
  11   1 -15       53.52       76.56     52.38 o 
  12   1 -15       15.81       58.27     58.53 o 
  13   1 -15      479.40      527.10     78.22 o 
  14   1 -15      185.87      195.16     73.34 o 
  15   1 -15      196.79      238.53     81.98 o 
  16   1 -15        7.73     -121.01    184.12 o 
  17   1 -15       78.03      123.99    102.54 o 
  -8   2 -15      349.40      370.98     94.80 o 
  -7   2 -15      189.38      164.51     42.60 o 
  -6   2 -15     8177.79     8403.05    248.60 o 
  -5   2 -15     5575.34     5879.96    181.04 o 
  -4   2 -15       56.03       84.66     28.61 o 
  -3   2 -15     1525.46     1513.77     54.58 o 
  -2   2 -15       98.86       82.35     18.41 o 
  -1   2 -15    13763.74    13638.13    365.57 o 
   0   2 -15     3324.37     3113.02     82.27 o 
   1   2 -15     5282.35     5285.27    158.17 o 
   2   2 -15    20461.92    21525.27    621.75 o 
   3   2 -15    17494.49    17508.34    465.28 o 
   4   2 -15     3719.96     3526.06    122.56 o 
   5   2 -15      487.81      491.69     25.34 o 
   6   2 -15      777.47      808.16     42.14 o 
   7   2 -15     1400.40     1289.08     67.97 o 
   8   2 -15     4901.24     4769.61    179.44 o 
   9   2 -15      564.74      546.89     48.33 o 
  10   2 -15     1256.02     1327.59    141.20 o 
  11   2 -15     6787.97     6542.15    468.10 o 
  12   2 -15      425.51      378.68     88.80 o 
  13   2 -15      154.55      202.15     84.14 o 
  14   2 -15      309.89      285.55     98.75 o 
  15   2 -15       80.95       83.26     99.04 o 
  16   2 -15       73.41       -1.68    104.05 o 
  17   2 -15       21.94      140.22    113.97 o 
 -10   3 -15      914.22     1109.63    161.99 o 
  -9   3 -15      337.76      349.60    112.32 o 
  -8   3 -15     1107.70     1144.97    102.64 o 
  -7   3 -15     2671.65     2650.20    115.58 o 
  -6   3 -15     1157.36     1178.69     65.91 o 
  -5   3 -15     4477.96     4360.44    145.83 o 
  -4   3 -15    10715.29    10716.69    321.11 o 
  -3   3 -15     8919.24     8771.09    237.84 o 
  -2   3 -15    13626.84    13677.53    367.61 o 
  -1   3 -15      597.76      631.07     33.11 o 
   0   3 -15     2002.20     2012.76     65.84 o 
   1   3 -15      505.03      490.79     25.38 o 
   2   3 -15      297.35      283.76     24.04 o 
   3   3 -15     5240.58     5310.32    183.72 o 
   4   3 -15    17231.93    16592.65    723.04 o 
   5   3 -15     3321.85     3161.24    134.24 o 
   6   3 -15    18108.88    17840.69    668.36 o 
   7   3 -15      400.20      395.65     54.88 o 
   8   3 -15      522.71      553.61     61.50 o 
   9   3 -15      644.28      624.10     59.33 o 
  10   3 -15      125.14       61.19     46.08 o 
  11   3 -15      362.20      316.23     77.50 o 
  12   3 -15      131.85      156.33     75.27 o 
  13   3 -15      776.80      740.75    106.73 o 
  14   3 -15     2648.37     1442.89    144.06 o 
  15   3 -15      389.15      159.36     73.26 o 
  16   3 -15      111.52       96.12    103.34 o 
 -12   4 -15      361.33      461.62    153.55 o 
 -11   4 -15      423.93      527.41    150.23 o 
 -10   4 -15      201.83      238.29    122.98 o 
  -9   4 -15     3205.72     3320.90    287.61 o 
  -8   4 -15      188.77      225.92     72.41 o 
  -7   4 -15      127.08      176.73     50.28 o 
  -6   4 -15     3488.48     3583.64    164.19 o 
  -5   4 -15     3359.41     3488.13    136.22 o 
  -4   4 -15      548.59      563.64     36.63 o 
  -3   4 -15     2667.83     2811.02     90.47 o 
  -2   4 -15      115.80      147.59     24.29 o 
  -1   4 -15     5917.21     5830.18    157.89 o 
   0   4 -15     4696.21     4610.32    125.98 o 
   1   4 -15    10192.75     9977.04    290.33 o 
   2   4 -15     9371.54     9122.93    277.40 o 
   3   4 -15    11467.11    11154.04    334.34 o 
   4   4 -15     2930.69     2841.25    127.39 o 
   5   4 -15     1655.33     1637.83    108.51 o 
   6   4 -15      204.93      213.57     38.74 o 
   7   4 -15     1269.74     1321.84    140.11 o 
   8   4 -15     4178.57     3899.68    301.63 o 
   9   4 -15     1388.05     1341.53    143.64 o 
  10   4 -15      109.00      106.05     78.56 o 
  11   4 -15     5344.66     5145.13    367.41 o 
 -12   5 -15       96.69       89.49    140.62 o 
 -11   5 -15      634.80      831.28    172.46 o 
 -10   5 -15      373.84      422.01    143.84 o 
  -9   5 -15       25.12      -71.44     78.36 o 
  -8   5 -15       30.28       43.46     55.44 o 
  -7   5 -15     1860.43     1871.19    112.78 o 
  -6   5 -15      101.54      118.89     50.33 o 
  -5   5 -15      347.47      288.95     52.04 o 
  -4   5 -15     2497.58     2482.77    122.36 o 
  -3   5 -15     1830.65     1856.87     78.37 o 
  -2   5 -15     5858.74     6033.43    174.11 o 
  -1   5 -15      445.75      457.33     36.86 o 
   0   5 -15      486.56      466.92     37.86 o 
   1   5 -15      772.80      716.64     51.73 o 
   2   5 -15     1075.93     1076.57     64.18 o 
   3   5 -15       15.34       36.73     32.38 o 
   4   5 -15     3670.57     3407.79    179.63 o 
   5   5 -15      989.00     1011.79     86.22 o 
   6   5 -15     5128.13     4079.71    352.58 o 
   7   5 -15       39.26        0.59     80.06 o 
   8   5 -15      586.57      594.37    109.64 o 
   9   5 -15     1219.85     1314.45    152.65 o 
  10   5 -15        7.01       93.03     91.92 o 
  11   5 -15        4.86       72.53     89.46 o 
 -10   6 -15      124.35      144.45    100.66 o 
  -9   6 -15      171.80      310.00     93.99 o 
  -8   6 -15       92.72      129.56     81.85 o 
  -7   6 -15      307.91      326.62     64.27 o 
  -6   6 -15      247.60      258.14     58.88 o 
  -5   6 -15      978.90      970.81     77.05 o 
  -4   6 -15      782.97      785.03     69.17 o 
  -3   6 -15      716.81      812.58     56.59 o 
  -2   6 -15      596.92      628.46     49.31 o 
  -1   6 -15      526.21      485.00     59.65 o 
   0   6 -15      235.02      203.25     50.77 o 
   1   6 -15     1665.67     1643.77    101.79 o 
   2   6 -15      378.12      384.12     56.90 o 
   3   6 -15      554.71      492.44     61.26 o 
   4   6 -15      363.43      413.03     71.72 o 
   5   6 -15      489.74      545.35     75.13 o 
   6   6 -15       33.02       48.37     93.29 o 
   7   6 -15      628.34      619.27    122.44 o 
   8   6 -15      123.43       94.31    101.81 o 
   9   6 -15      450.97      356.50    114.01 o 
  10   6 -15      145.15      121.10    104.56 o 
  11   6 -15      488.18      666.95    128.42 o 
  12   6 -15       60.26      179.65    110.17 o 
  -8   7 -15       39.04       68.05     68.54 o 
  -7   7 -15      317.02      251.67     65.05 o 
  -6   7 -15        0.85       -5.58     69.27 o 
  -5   7 -15      144.37      190.77     63.45 o 
  -4   7 -15      585.27      661.62     59.63 o 
  -3   7 -15      178.04      194.30     74.41 o 
  -2   7 -15      220.59      210.52     59.00 o 
  -1   7 -15       60.04      114.99     56.00 o 
   0   7 -15        8.53       41.95     53.83 o 
   1   7 -15      502.14      560.04     68.37 o 
   2   7 -15      358.50      368.81     63.65 o 
   3   7 -15       84.28       55.09     70.53 o 
   4   7 -15      288.90      286.40     74.60 o 
   5   7 -15       33.25      113.24     69.15 o 
   6   7 -15      301.35      398.51    124.85 o 
   7   7 -15       30.79       47.92    107.58 o 
   8   7 -15      175.01       80.57    112.85 o 
   9   7 -15      225.97      213.79    125.25 o 
  10   7 -15       56.62      123.59    116.62 o 
  11   7 -15      156.23      246.72    119.25 o 
  12   7 -15       18.40       -6.10    114.05 o 
  -6   8 -15       13.87      -49.50     77.80 o 
  -5   8 -15       20.55       47.44     76.26 o 
  -4   8 -15        4.21       51.28     72.28 o 
  -3   8 -15       39.91       38.77     96.53 o 
  -2   8 -15       19.83       15.84     53.28 o 
  -1   8 -15      595.91      636.08    107.18 o 
   0   8 -15      111.19       92.49     49.34 o 
   1   8 -15       21.56       41.66     41.74 o 
   2   8 -15      273.46      378.71     90.07 o 
   3   8 -15       89.20      136.44     82.10 o 
   4   8 -15      361.08      330.82     89.84 o 
   5   8 -15      107.74       21.06    120.69 o 
   6   8 -15      100.32       78.24    124.49 o 
   7   8 -15      132.95      145.71    126.70 o 
   9   8 -15       72.65       54.39    120.95 o 
  -1   9 -15       17.67       37.60     46.93 o 
   0   9 -15        3.02       59.15     88.38 o 
   1   9 -15       13.08        5.94     88.63 o 
   2   9 -15      123.65      251.51     94.18 o 
   3   9 -15        9.99        9.21     85.28 o 
   4   9 -15      457.41      536.53    147.68 o 
  -7   0 -14       85.43      108.23     64.29 o 
  -6   0 -14     4798.65     4890.67    236.59 o 
  -5   0 -14     4307.79     4316.04    227.03 o 
  -4   0 -14      533.46      436.01     49.47 o 
  -3   0 -14     5734.92     5301.27    383.13 o 
  -2   0 -14     3998.94     3578.95    165.36 o 
  -1   0 -14    60948.26    51259.97   2186.65 o 
   0   0 -14    14573.51    15920.45    759.74 o 
   1   0 -14     3782.32     2493.77    206.21 o 
   2   0 -14    14922.35    15597.21    970.00 o 
   3   0 -14    19255.19    18837.07   1221.10 o 
   4   0 -14     6401.34     6601.43    318.44 o 
   5   0 -14       43.15        3.91     22.20 o 
   6   0 -14     2713.09     2755.54    133.03 o 
   7   0 -14     4450.26     4284.66    206.02 o 
   8   0 -14    19458.19    19401.60    910.51 o 
   9   0 -14      971.55      950.62     80.06 o 
  10   0 -14      278.36      280.57     78.95 o 
  11   0 -14    10772.43    11400.36    749.83 o 
  12   0 -14      639.52      682.15    111.77 o 
  13   0 -14      375.88      302.10    105.37 o 
  14   0 -14      422.42      393.56    120.05 o 
  15   0 -14      419.61      335.63    118.44 o 
  16   0 -14     1372.35     1406.83    179.21 o 
  17   0 -14      249.49      139.59    126.57 o 
  -7   1 -14     3681.22     3791.69    334.46 o 
  -6   1 -14     2019.74     2074.26    106.54 o 
  -5   1 -14     5668.42     5676.61    190.28 o 
  -4   1 -14    14831.27    15090.40    494.42 o 
  -3   1 -14    10525.64    10642.32    315.51 o 
  -2   1 -14     8930.90     9021.31    269.33 o 
  -1   1 -14     2129.42     2237.28     70.61 o 
   0   1 -14     4345.06     4022.43    146.07 o 
   1   1 -14     4734.92     4771.07    184.15 o 
   2   1 -14     1359.11     1306.57     70.96 o 
   3   1 -14    11593.34    11769.91    397.51 o 
   4   1 -14    24824.47    25269.33    801.05 o 
   5   1 -14     6523.92     6367.20    211.56 o 
   6   1 -14    22988.75    22373.56    645.08 o 
   7   1 -14     1422.70     1426.31     53.21 o 
   8   1 -14      867.45      864.09     50.54 o 
   9   1 -14     2520.31     2562.48    119.24 o 
  10   1 -14      510.29      522.73     64.82 o 
  11   1 -14      395.51      426.78     66.11 o 
  12   1 -14      616.58      617.78     78.14 o 
  13   1 -14     2016.56     2075.73    141.14 o 
  14   1 -14     1062.41     1142.95    107.01 o 
  15   1 -14      627.47      705.95     96.55 o 
  16   1 -14      173.81      114.36     96.64 o 
  17   1 -14      390.77      264.34     91.94 o 
  -8   2 -14      167.44      166.78     87.49 o 
  -7   2 -14      741.71      805.95     65.64 o 
  -6   2 -14     1464.73     1537.49     64.18 o 
  -5   2 -14     3685.98     3668.93    123.34 o 
  -4   2 -14      177.89      201.93     23.05 o 
  -3   2 -14     2734.66     2766.51     82.02 o 
  -2   2 -14     1241.86     1201.07     47.19 o 
  -1   2 -14    13382.92    13973.45    360.96 o 
   0   2 -14     5780.29     6240.59    161.21 o 
   1   2 -14     5195.00     5209.72    137.19 o 
   2   2 -14     9547.08     9773.56    282.57 o 
   3   2 -14     5575.20     5588.83    203.83 o 
   4   2 -14      415.87      392.74     23.84 o 
   5   2 -14      555.82      555.50     29.04 o 
   6   2 -14     3876.70     3927.43    167.14 o 
   7   2 -14     2151.63     1981.67     76.30 o 
   8   2 -14     7506.44     7425.43    299.09 o 
   9   2 -14     2967.68     2902.28    122.24 o 
  10   2 -14      323.15      230.93     66.36 o 
  11   2 -14     1353.93     1492.84    143.58 o 
  12   2 -14       14.00       34.62     73.67 o 
  13   2 -14       69.66       89.88     78.54 o 
  14   2 -14      188.46      229.28     96.07 o 
  15   2 -14      280.48      309.15    106.97 o 
  16   2 -14      220.29      290.00    114.83 o 
  17   2 -14        6.50      -16.17    114.57 o 
 -10   3 -14      418.85      357.55    119.43 o 
  -9   3 -14      289.26      378.31    109.78 o 
  -8   3 -14       97.66      142.33     61.55 o 
  -7   3 -14      701.60      718.65     53.94 o 
  -6   3 -14      126.94      130.09     34.48 o 
  -5   3 -14      137.73      126.86     28.25 o 
  -4   3 -14     2756.76     2834.94     98.82 o 
  -3   3 -14      384.55      423.95     28.96 o 
  -2   3 -14     2059.22     2159.39     69.93 o 
  -1   3 -14      684.02      678.11     33.03 o 
   0   3 -14      219.36      221.61     20.42 o 
   1   3 -14     2924.35     2944.28     87.02 o 
   2   3 -14      268.70      291.22     19.72 o 
   3   3 -14      319.28      331.76     24.82 o 
   4   3 -14     1268.98     1251.29     65.75 o 
   5   3 -14      453.44      488.78     32.93 o 
   6   3 -14     1229.69     1180.88     59.67 o 
   7   3 -14       26.67        7.65     30.09 o 
   8   3 -14      184.40      146.05     31.79 o 
   9   3 -14     1568.87     1657.67    142.82 o 
  10   3 -14      170.05      162.40     39.76 o 
  11   3 -14      268.84      315.70     69.94 o 
  12   3 -14      474.80      410.02     80.87 o 
  13   3 -14       33.07       79.16     66.27 o 
  14   3 -14       18.87      112.60     58.22 o 
  15   3 -14       42.30       54.84     77.87 o 
  16   3 -14       65.66       31.42    100.44 o 
 -12   4 -14       26.09      211.03    138.23 o 
 -11   4 -14       82.70       97.09    120.22 o 
 -10   4 -14      236.34      270.52    127.17 o 
  -9   4 -14      389.96      433.21     82.37 o 
  -8   4 -14       87.43      112.14     50.23 o 
  -7   4 -14      617.19      609.43     63.24 o 
  -6   4 -14      408.48      435.74     54.07 o 
  -5   4 -14       33.32       40.28     33.21 o 
  -4   4 -14      166.11      199.89     27.37 o 
  -3   4 -14      876.56      891.08     44.07 o 
  -2   4 -14      893.05      894.36     42.37 o 
  -1   4 -14     1354.53     1321.61     53.47 o 
   0   4 -14     2334.27     2212.15     63.58 o 
   1   4 -14       14.86       26.41     17.70 o 
   2   4 -14     3128.74     3093.82     85.89 o 
   3   4 -14     2784.19     2732.84    105.78 o 
   4   4 -14     1430.34     1451.63     79.88 o 
   5   4 -14      140.43      126.85     31.77 o 
   6   4 -14      243.04      269.38     39.69 o 
   7   4 -14      578.97      514.12     93.59 o 
   8   4 -14      501.17      628.80     95.27 o 
   9   4 -14      412.15      364.04     87.09 o 
  10   4 -14      170.29      218.45     82.58 o 
  11   4 -14      228.92      260.27     91.29 o 
 -12   5 -14      391.46      556.09    161.99 o 
 -11   5 -14      273.82      488.16    145.44 o 
 -10   5 -14      174.17       73.80    117.63 o 
  -9   5 -14       67.93       84.09     87.41 o 
  -8   5 -14      546.85      590.49     69.78 o 
  -7   5 -14     1066.63     1061.70     82.02 o 
  -6   5 -14      404.91      370.62     57.21 o 
  -5   5 -14      613.75      605.76     61.22 o 
  -4   5 -14     2243.08     2251.75    117.18 o 
  -3   5 -14     1956.27     1997.64     79.46 o 
  -2   5 -14     2753.18     2806.36     92.44 o 
  -1   5 -14       72.72       70.20     25.82 o 
   0   5 -14       48.35       43.42     17.64 o 
   1   5 -14     2636.57     2554.20    111.79 o 
   2   5 -14     1338.48     1307.89     70.48 o 
   3   5 -14     1669.31     1620.39     81.29 o 
   4   5 -14     4875.84     4870.43    203.55 o 
   5   5 -14     1247.38     1311.89     98.58 o 
   6   5 -14     2842.03     2914.46    234.91 o 
   7   5 -14      527.91      482.04    105.43 o 
   8   5 -14      185.70      250.15     91.25 o 
   9   5 -14        0.84      -29.69     84.29 o 
  10   5 -14       17.03      -84.57     84.91 o 
  11   5 -14      233.44      192.31     96.20 o 
 -10   6 -14      119.92      164.62     92.32 o 
  -9   6 -14     1468.92     1539.52    111.51 o 
  -8   6 -14      194.06      236.99     64.48 o 
  -7   6 -14      105.36      130.44     56.83 o 
  -6   6 -14      902.88      902.09     80.13 o 
  -5   6 -14     1166.60     1264.80     89.94 o 
  -4   6 -14      120.56       95.28     37.14 o 
  -3   6 -14     1786.01     1710.50     84.83 o 
  -2   6 -14     1204.71     1200.24     68.20 o 
  -1   6 -14     5460.07     5312.53    221.47 o 
   0   6 -14     2391.18     2244.24    119.81 o 
   1   6 -14     1447.14     1406.05     89.90 o 
   2   6 -14     1426.01     1386.16     93.62 o 
   3   6 -14      999.41     1011.84     79.08 o 
   4   6 -14      976.03     1059.15    199.51 o 
   5   6 -14      142.14      266.62     63.23 o 
   6   6 -14      575.90      617.94    117.27 o 
   7   6 -14     1030.94     1008.86    149.31 o 
   8   6 -14     1931.09     1721.88    185.37 o 
   9   6 -14       51.36       35.50    104.45 o 
  10   6 -14      115.54       18.05    100.76 o 
  11   6 -14     1337.76     1165.61    166.81 o 
  12   6 -14       59.08       68.99    102.27 o 
  -9   7 -14       34.75       -8.83     70.84 o 
  -8   7 -14      200.77      215.32     70.35 o 
  -7   7 -14      535.93      652.55    103.57 o 
  -6   7 -14      499.16      646.29    110.37 o 
  -5   7 -14      104.77      152.99     61.13 o 
  -4   7 -14     1214.09     1349.33     83.03 o 
  -3   7 -14     1532.28     1382.67    122.17 o 
  -2   7 -14     1538.75     1476.64    104.05 o 
  -1   7 -14       80.41      114.03     54.79 o 
   0   7 -14        4.34       24.51     53.40 o 
   1   7 -14      507.09      544.23     69.14 o 
   2   7 -14        5.70       59.95     54.48 o 
   3   7 -14      351.43      352.76     63.03 o 
   4   7 -14     2150.34     2086.13    138.06 o 
   5   7 -14      545.98      634.80     87.48 o 
   6   7 -14     2396.07     2419.75    225.87 o 
   7   7 -14       16.32       54.42     99.20 o 
   8   7 -14      214.17      115.12    115.56 o 
   9   7 -14      286.66      412.91    127.16 o 
  10   7 -14       60.65       -6.68    114.52 o 
  11   7 -14      105.36      187.74    121.87 o 
  12   7 -14      134.15      136.29    118.56 o 
  -6   8 -14       13.53      -47.32     75.51 o 
  -5   8 -14      282.34      267.18     83.99 o 
  -4   8 -14       31.89       46.68     70.52 o 
  -3   8 -14      397.63      442.41     79.19 o 
  -2   8 -14      399.36      340.19     57.72 o 
  -1   8 -14      647.14      536.14    127.38 o 
   0   8 -14      269.19      265.73     52.66 o 
   1   8 -14     1015.48     1042.84     71.57 o 
   2   8 -14      160.31      223.63     82.55 o 
   3   8 -14      402.16      412.05    115.02 o 
   4   8 -14      330.96      332.91     86.77 o 
   5   8 -14      345.87      313.52    130.27 o 
   6   8 -14      308.46      291.07    129.93 o 
   7   8 -14      390.60      375.04    138.32 o 
   9   8 -14       64.83      104.95    125.49 o 
  -2   9 -14      444.16      434.63     71.28 o 
  -1   9 -14       52.84       78.56     45.37 o 
   0   9 -14       20.96       76.53     87.57 o 
   1   9 -14      210.17      208.72     91.43 o 
   2   9 -14       41.33       84.06     89.17 o 
   3   9 -14       37.13       42.39     88.06 o 
   4   9 -14      301.81      332.22    146.07 o 
   5   9 -14       73.58       20.31    130.38 o 
  -8   1 -13      352.50      355.58     86.99 o 
  -7   1 -13     2461.53     2535.58    153.45 o 
  -6   1 -13      966.90      969.14     48.61 o 
  -5   1 -13     1675.82     1641.76     73.83 o 
  -4   1 -13     2988.15     3024.40    114.12 o 
  -3   1 -13      898.36      861.69     41.56 o 
  -2   1 -13     1936.07     1982.74     72.03 o 
  -1   1 -13      737.92      813.46     37.03 o 
   0   1 -13     3375.66     3418.34    139.67 o 
   1   1 -13      510.45      338.42     49.61 o 
   2   1 -13     1302.96     1201.39     64.76 o 
   3   1 -13     2579.04     2609.79    135.91 o 
   4   1 -13     5427.69     5378.85    208.31 o 
   5   1 -13     1696.40     1629.69     76.21 o 
   6   1 -13     2086.14     2022.10     69.31 o 
   7   1 -13      442.94      441.25     27.87 o 
   8   1 -13      816.76      805.75     47.56 o 
   9   1 -13       11.54      -15.06     32.47 o 
  10   1 -13      422.86      401.47     61.60 o 
  11   1 -13      469.16      479.82     68.43 o 
  12   1 -13      497.06      522.77     73.55 o 
  13   1 -13      895.68      918.44     93.11 o 
  14   1 -13      380.04      522.57     83.03 o 
  15   1 -13      333.07      318.28     84.59 o 
  16   1 -13        2.65      -40.77     79.19 o 
  17   1 -13        4.48      -30.81    101.05 o 
  -8   2 -13     1282.13     1332.42    104.19 o 
  -7   2 -13       11.39       37.14     29.47 o 
  -6   2 -13      899.57      941.51     50.42 o 
  -5   2 -13     1091.05     1112.60     52.99 o 
  -4   2 -13     2470.23     2516.17     86.72 o 
  -3   2 -13     4301.78     4233.45    121.05 o 
  -2   2 -13      940.03      869.42     38.39 o 
  -1   2 -13    21477.37    21668.13    551.52 o 
   0   2 -13    18046.48    19453.87    471.40 o 
   1   2 -13     3830.12     4031.78    120.17 o 
   2   2 -13     5022.46     4942.31    151.36 o 
   3   2 -13     2120.48     2045.71     70.34 o 
   4   2 -13     1234.40     1186.56     63.02 o 
   5   2 -13      302.53      296.91     27.30 o 
   6   2 -13     2106.20     2030.73     85.58 o 
   7   2 -13     3435.40     3258.47    107.12 o 
   8   2 -13    16768.53    16671.87    649.39 o 
   9   2 -13     1529.89     1558.46     80.01 o 
  10   2 -13      369.95      397.55     55.25 o 
  11   2 -13     3153.94     3389.32    241.93 o 
  12   2 -13      137.30       97.62     72.15 o 
  13   2 -13      456.60      419.20     92.55 o 
  14   2 -13       11.98       99.12     86.11 o 
  15   2 -13      296.27      404.18    103.42 o 
  16   2 -13     1120.22     1138.92    152.57 o 
  17   2 -13        5.34      -17.88    114.77 o 
 -10   3 -13      506.96      589.09    133.06 o 
  -9   3 -13      236.76      212.13    100.30 o 
  -8   3 -13     2216.49     2120.19    147.45 o 
  -7   3 -13     4521.88     4492.51    168.59 o 
  -6   3 -13     1975.65     1916.69     87.31 o 
  -5   3 -13     2262.74     2182.51    108.71 o 
  -4   3 -13     6066.99     6123.92    181.04 o 
  -3   3 -13     7033.67     6824.19    203.57 o 
  -2   3 -13     7055.63     6938.68    188.98 o 
  -1   3 -13      185.69      177.25     19.64 o 
   0   3 -13      748.60      704.69     33.56 o 
   1   3 -13    13046.03    13029.58    347.49 o 
   2   3 -13      702.73      714.12     27.24 o 
   3   3 -13    13821.71    13444.66    442.26 o 
   4   3 -13    26682.45    27110.99    783.41 o 
   5   3 -13     5514.04     5421.92    178.06 o 
   6   3 -13    12347.88    12169.52    446.15 o 
   7   3 -13      734.17      618.64     53.66 o 
   8   3 -13       55.56       89.11     34.86 o 
   9   3 -13      347.41      362.81     79.71 o 
  10   3 -13      128.66      220.63     72.17 o 
  12   3 -13       87.85       42.52     48.29 o 
  15   3 -13      480.56      513.92    104.58 o 
  16   3 -13       46.43      109.26    100.93 o 
 -12   4 -13      514.52      681.99    162.12 o 
 -11   4 -13      543.78      618.73    144.60 o 
 -10   4 -13      314.76      515.78    133.04 o 
  -9   4 -13     4805.04     4915.06    369.84 o 
  -8   4 -13      705.19      801.23     70.70 o 
  -7   4 -13      409.00      432.10     55.27 o 
  -6   4 -13      827.38      891.54     67.73 o 
  -5   4 -13     3313.62     3325.67    129.91 o 
  -4   4 -13      545.55      597.60     36.48 o 
  -3   4 -13     4221.70     4313.38    122.88 o 
  -2   4 -13     7611.14     7479.76    207.20 o 
  -1   4 -13    14799.64    14491.39    382.56 o 
   0   4 -13     8138.66     8279.29    239.09 o 
   1   4 -13     2759.20     2749.49     75.26 o 
   2   4 -13     4397.40     4308.42    112.18 o 
   3   4 -13     2720.16     2563.01    102.63 o 
   4   4 -13     1628.69     1541.20     81.20 o 
   5   4 -13      132.80      132.82     33.25 o 
   6   4 -13     4277.27     4271.33    174.62 o 
   7   4 -13     2911.01     2852.63    227.86 o 
   8   4 -13     7754.28     7459.28    507.88 o 
   9   4 -13      143.29      141.70     77.48 o 
  10   4 -13      311.59      427.44     93.84 o 
  11   4 -13     2191.58     2115.69    194.26 o 
 -12   5 -13      263.60      200.01    145.59 o 
 -11   5 -13      363.04      606.29    154.36 o 
 -10   5 -13      691.58      747.74    154.15 o 
  -9   5 -13       83.63      115.95     87.80 o 
  -8   5 -13      276.72      261.10     58.47 o 
  -7   5 -13     1195.51     1299.97     90.59 o 
  -6   5 -13      754.71      726.94     67.80 o 
  -5   5 -13     1153.52     1043.91     75.46 o 
  -4   5 -13     3933.05     3790.17    166.57 o 
  -3   5 -13     2858.67     2688.14     98.97 o 
  -2   5 -13     2764.12     2799.80    105.07 o 
  -1   5 -13      470.22      474.62     34.53 o 
   0   5 -13      480.65      502.95     27.27 o 
   1   5 -13     2901.75     2794.79    124.14 o 
   2   5 -13      158.07      171.19     34.57 o 
   3   5 -13     3621.05     3603.88    132.12 o 
   4   5 -13     4040.09     4064.41    165.02 o 
   5   5 -13      483.64      493.70     61.02 o 
   6   5 -13     3911.43     3538.78    286.17 o 
   7   5 -13      143.92      170.43     85.52 o 
   8   5 -13      106.60       71.52     82.98 o 
   9   5 -13     1014.93      857.36    131.76 o 
  10   5 -13       96.54       36.92     89.44 o 
  11   5 -13      126.04      165.52     94.80 o 
 -11   6 -13      104.72      127.26    139.69 o 
 -10   6 -13       88.76      179.14     74.35 o 
  -9   6 -13      142.48      212.78     71.33 o 
  -8   6 -13       35.15       58.03     57.26 o 
  -7   6 -13      765.50      812.21     77.22 o 
  -6   6 -13       79.47      144.29     54.01 o 
  -5   6 -13     1162.76     1205.37     83.45 o 
  -4   6 -13       35.65       62.01     42.70 o 
  -3   6 -13      408.97      413.18     44.21 o 
  -2   6 -13      808.92      841.66     55.27 o 
  -1   6 -13      962.73      931.29     74.63 o 
   0   6 -13       33.26       41.40     43.82 o 
   1   6 -13     1587.75     1558.75     95.87 o 
   2   6 -13       59.48       64.77     47.27 o 
   3   6 -13      449.74      387.51     62.44 o 
   4   6 -13      952.61     1078.93     89.69 o 
   5   6 -13      218.68      288.29     65.82 o 
   6   6 -13     1257.21     1088.68    145.36 o 
   7   6 -13      477.32      413.89    114.46 o 
   8   6 -13      425.28      534.54    115.66 o 
   9   6 -13      497.50      639.99    122.05 o 
  10   6 -13        4.50       12.34    103.39 o 
  11   6 -13      142.20      202.73    107.48 o 
  12   6 -13      177.36      183.41    111.65 o 
  -9   7 -13        6.16       15.39     69.61 o 
  -8   7 -13      169.48      157.97     66.95 o 
  -7   7 -13      113.86       64.39     49.49 o 
  -6   7 -13      267.22      272.40     60.03 o 
  -5   7 -13      133.77      103.18     57.09 o 
  -4   7 -13       82.78       23.31     67.59 o 
  -3   7 -13       74.85       49.71     66.58 o 
  -2   7 -13      385.39      412.46     63.87 o 
  -1   7 -13       28.13       71.41     48.76 o 
   0   7 -13       42.81       88.57     53.82 o 
   1   7 -13      839.97      771.74     76.01 o 
   2   7 -13      121.30      128.35     57.01 o 
   3   7 -13      231.42      271.99     61.33 o 
   4   7 -13      323.34      422.11     79.04 o 
   5   7 -13       13.60       81.71    106.71 o 
   6   7 -13      282.11      277.59    117.83 o 
   7   7 -13      301.34      113.57     74.32 o 
   8   7 -13       67.29       19.30    113.14 o 
   9   7 -13      276.17      353.26    127.56 o 
  10   7 -13       11.99        7.63    110.93 o 
  11   7 -13       72.79      103.47    113.44 o 
  12   7 -13      161.42       93.03    112.78 o 
  -6   8 -13       87.05      -24.39     76.54 o 
  -5   8 -13       53.21       34.60     73.04 o 
  -4   8 -13      112.03      117.91     71.09 o 
  -3   8 -13      127.95       99.13     66.78 o 
  -2   8 -13      194.77      268.85     84.72 o 
  -1   8 -13      498.14      477.84     59.87 o 
   0   8 -13      339.73      330.01     52.31 o 
   1   8 -13       75.67      130.86     79.08 o 
   2   8 -13       33.84       68.83     78.12 o 
   3   8 -13      165.04      199.98     81.07 o 
   4   8 -13       69.55       23.34     79.00 o 
   5   8 -13       14.08      -52.84    119.01 o 
   6   8 -13      148.87       88.64    124.93 o 
   7   8 -13       22.52      110.02    124.09 o 
   8   8 -13      169.29      180.82     84.26 o 
   9   8 -13        8.94       68.33    121.35 o 
  -2   9 -13      239.05      238.35     71.05 o 
  -1   9 -13       77.39      227.98     90.77 o 
   0   9 -13        9.28      -15.54     85.93 o 
   1   9 -13      159.52      167.15     90.87 o 
   2   9 -13       35.43      111.11     87.79 o 
   3   9 -13       47.09       73.29     87.40 o 
   4   9 -13      250.34      225.10    139.93 o 
   5   9 -13      275.77      202.33    140.80 o 
  -8   0 -12     3449.17     3261.34    258.32 o 
  -7   0 -12      465.74      453.51     79.27 o 
  -6   0 -12     1003.45     1003.41    109.75 o 
  -5   0 -12     3595.96     3936.25    176.14 o 
  -4   0 -12    15347.41    15945.32    727.16 o 
  -3   0 -12     6688.87     6789.70    329.71 o 
  -2   0 -12    15631.53    16089.59    759.09 o 
  -1   0 -12    45374.80    25673.40   1668.39 o 
   0   0 -12    31994.52    33533.34   1549.11 o 
   1   0 -12     9593.16     8659.19    579.94 o 
   2   0 -12      756.29      841.17     68.13 o 
   3   0 -12     1817.43     1865.99    142.60 o 
   4   0 -12     9858.01    10703.52    674.27 o 
   5   0 -12     2861.75     2983.30    146.80 o 
   6   0 -12    12354.38    12430.85    571.91 o 
   7   0 -12     7444.94     7793.69    391.96 o 
   8   0 -12    29264.11    29472.76   1322.65 o 
   9   0 -12     1275.16     1124.12    129.44 o 
  10   0 -12      891.33     1010.44    113.03 o 
  11   0 -12     2906.31     2790.90    226.45 o 
  12   0 -12     1344.87     1307.73    152.93 o 
  13   0 -12       41.79       68.28     92.33 o 
  14   0 -12      478.99      400.48    116.81 o 
  15   0 -12      155.10      208.88    113.86 o 
  16   0 -12      994.38     1028.48    163.45 o 
  17   0 -12       65.79       83.79    125.65 o 
  -8   1 -12     3595.10     3266.88    262.04 o 
  -7   1 -12    13219.73    13150.90    621.84 o 
  -6   1 -12     3841.96     3894.11    126.36 o 
  -5   1 -12     1984.98     2036.74     72.87 o 
  -4   1 -12    10567.91    10376.83    342.01 o 
  -3   1 -12     6541.52     6588.39    226.80 o 
  -2   1 -12    18513.99    20337.79    639.93 o 
  -1   1 -12     3132.55     3398.25    112.20 o 
   0   1 -12      191.23      185.58     19.64 o 
   1   1 -12    41430.73    41592.94   2468.68 o 
   2   1 -12     5716.90     5766.39    269.55 o 
   3   1 -12    14285.69    14469.04    544.62 o 
   4   1 -12    22346.18    22435.13    823.30 o 
   5   1 -12     8456.26     8657.83    307.54 o 
   6   1 -12    12659.21    12643.49    413.11 o 
   7   1 -12     2734.29     2874.02    105.22 o 
   8   1 -12      752.86      769.81     44.70 o 
   9   1 -12      919.63      950.33     65.73 o 
  10   1 -12     2531.22     2369.14    144.61 o 
  11   1 -12     1108.92     1030.99     93.93 o 
  12   1 -12      597.20      598.08     76.95 o 
  13   1 -12     2937.13     2721.57    168.09 o 
  14   1 -12     1310.79     1336.72    116.00 o 
  15   1 -12      990.01     1062.02    109.98 o 
  16   1 -12       71.77       16.92     80.62 o 
  17   1 -12      244.17      243.84    117.95 o 
  -8   2 -12     1038.20      918.84    125.68 o 
  -7   2 -12      184.21      141.16     28.71 o 
  -6   2 -12      129.55       92.11     25.10 o 
  -5   2 -12     1152.48     1193.42     53.03 o 
  -4   2 -12     1057.92     1023.00     47.25 o 
  -3   2 -12     2229.48     2110.96     76.46 o 
  -2   2 -12     3651.80     3682.41    125.39 o 
  -1   2 -12     9965.39    10242.03    334.34 o 
   0   2 -12     9347.08     9936.64    229.76 o 
   1   2 -12     7777.89     8264.81    207.21 o 
   2   2 -12      693.00      718.68     36.37 o 
   3   2 -12      331.31      331.45     32.39 o 
   4   2 -12      664.30      720.25     40.34 o 
   5   2 -12     1332.80     1400.65     59.45 o 
   6   2 -12     6257.75     6426.30    224.36 o 
   7   2 -12     2786.06     2776.73     97.24 o 
   8   2 -12     5414.41     5290.49    163.30 o 
   9   2 -12       86.42       46.67     31.49 o 
  10   2 -12      651.66      674.50     87.81 o 
  11   2 -12     1670.98     1814.19    153.92 o 
  12   2 -12      113.85      139.24     73.50 o 
  13   2 -12      122.47      155.67     83.07 o 
  14   2 -12      265.41      232.05     95.85 o 
  15   2 -12      283.12      406.57    111.35 o 
  16   2 -12      193.34      327.99    115.60 o 
  17   2 -12        5.66       31.74    110.74 o 
 -10   3 -12      307.26      451.21    116.12 o 
  -9   3 -12      237.18      185.84     96.16 o 
  -8   3 -12      189.19      185.53     45.27 o 
  -7   3 -12      315.86      338.01     41.27 o 
  -6   3 -12      186.37      138.22     29.31 o 
  -5   3 -12      271.71      234.58     38.83 o 
  -4   3 -12      294.78      313.86     26.64 o 
  -3   3 -12      595.16      586.22     28.82 o 
  -2   3 -12     2692.26     2662.83     76.59 o 
  -1   3 -12      199.96      224.82     18.43 o 
   0   3 -12      340.77      323.58     19.84 o 
   1   3 -12      366.40      330.95     19.33 o 
   2   3 -12      753.47      748.27     29.96 o 
   3   3 -12       48.05       68.54     13.52 o 
   4   3 -12     1883.71     1939.65     66.50 o 
   5   3 -12        7.38       30.24     14.23 o 
   6   3 -12     1861.28     1782.77     70.81 o 
   7   3 -12      312.79      285.38     38.17 o 
   8   3 -12       70.72       64.16     32.45 o 
   9   3 -12      282.03      270.86     47.50 o 
  10   3 -12      154.15      111.84     39.69 o 
  12   3 -12       17.75        5.53     38.22 o 
  14   3 -12      102.96       77.55     65.55 o 
  15   3 -12       22.99       33.12     89.10 o 
  16   3 -12       82.70      185.79    100.54 o 
 -12   4 -12      361.78      469.64    144.29 o 
 -11   4 -12      163.84      217.51    118.17 o 
 -10   4 -12      503.11      539.38    131.02 o 
  -9   4 -12      590.39      698.68     89.93 o 
  -8   4 -12       96.55       74.57     45.95 o 
  -7   4 -12      423.04      438.39     55.51 o 
  -6   4 -12      568.56      625.60     57.14 o 
  -5   4 -12      562.38      581.33     41.23 o 
  -4   4 -12     1215.28     1223.07     53.61 o 
  -3   4 -12      535.88      586.85     32.92 o 
  -2   4 -12      169.23      176.95     22.95 o 
  -1   4 -12     9967.40     9875.23    259.74 o 
   0   4 -12     3735.96     3872.77    117.09 o 
   1   4 -12      534.32      533.63     24.04 o 
   2   4 -12      174.87      200.00     22.69 o 
   3   4 -12     1953.24     1741.57     73.68 o 
   4   4 -12     1545.55     1438.40     92.86 o 
   5   4 -12      207.28      194.69     41.98 o 
   6   4 -12      834.71      832.94    109.26 o 
   8   4 -12     1564.92     1780.04    159.22 o 
   9   4 -12      341.58      279.33     87.46 o 
  10   4 -12        5.24       20.60     73.64 o 
 -12   5 -12      118.23      225.75    134.72 o 
 -11   5 -12      117.71      290.37    136.47 o 
 -10   5 -12       69.00      136.47     85.29 o 
  -9   5 -12      139.95      170.13     57.43 o 
  -8   5 -12      961.05      894.55     77.15 o 
  -7   5 -12     1376.18     1356.32     92.36 o 
  -6   5 -12      242.92      270.81     53.07 o 
  -5   5 -12      952.59     1037.68     75.29 o 
  -4   5 -12      897.65      820.50     65.01 o 
  -3   5 -12      950.60     1030.58     53.52 o 
  -2   5 -12      304.88      298.97     27.89 o 
  -1   5 -12      254.66      229.77     25.40 o 
   0   5 -12      820.24      836.89     65.92 o 
   1   5 -12     3092.84     3158.18    118.67 o 
   2   5 -12      397.96      384.47     40.61 o 
   3   5 -12     1246.53     1315.07     81.80 o 
   4   5 -12     2872.25     2748.08    164.93 o 
   5   5 -12      671.00      756.48     95.22 o 
   9   5 -12      119.56      170.54     90.39 o 
  10   5 -12      221.74      271.32     98.04 o 
  11   5 -12      350.38      383.30    101.06 o 
 -11   6 -12      257.46      330.04    169.67 o 
 -10   6 -12      231.48      303.94     76.55 o 
  -9   6 -12     1407.87     1506.82    108.73 o 
  -8   6 -12      192.75      135.50     59.42 o 
  -7   6 -12      206.30      215.04     57.73 o 
  -6   6 -12      144.13      202.79     53.22 o 
  -5   6 -12      704.47      767.91     67.37 o 
  -4   6 -12     1365.82     1389.24     87.30 o 
  -3   6 -12      898.50      907.99     59.20 o 
  -2   6 -12      613.78      606.28     45.38 o 
  -1   6 -12     5964.19     5958.07    241.73 o 
   0   6 -12     1554.94     1495.04     91.45 o 
   1   6 -12      467.39      513.58     48.28 o 
   2   6 -12      138.62      122.44     47.99 o 
   3   6 -12      685.52      691.23     79.30 o 
   4   6 -12      109.44       59.16     80.02 o 
   5   6 -12      267.91      283.00     83.24 o 
   8   6 -12     3390.43     3232.02    268.93 o 
   9   6 -12        4.86       20.64     97.57 o 
  10   6 -12      145.07      168.08    104.59 o 
  11   6 -12      511.68      506.53    126.29 o 
  12   6 -12      131.68      196.42    105.21 o 
  -9   7 -12       36.84      136.76     71.15 o 
  -8   7 -12      169.12      180.86     90.42 o 
  -7   7 -12     1572.96     1492.66     99.90 o 
  -6   7 -12      189.42      181.16     55.76 o 
  -5   7 -12      389.39      429.55     55.22 o 
  -4   7 -12      837.10      856.27    159.34 o 
  -3   7 -12      302.57      283.49     60.64 o 
  -2   7 -12      867.53      940.57    106.98 o 
  -1   7 -12      406.56      422.13     78.12 o 
   0   7 -12       67.80       -3.20     52.69 o 
   1   7 -12     1488.11     1472.09    102.27 o 
   2   7 -12       32.13       57.98     54.94 o 
   3   7 -12      823.15      825.37     80.39 o 
   4   7 -12     1354.54     1388.87    114.50 o 
   6   7 -12     3276.76     3038.91    258.82 o 
   7   7 -12       64.19       45.33     29.24 o 
   8   7 -12       10.38       41.29    110.69 o 
   9   7 -12      519.51      500.44    132.56 o 
  10   7 -12       59.98      -21.19    107.88 o 
  11   7 -12       24.41      -18.13    110.66 o 
  12   7 -12      115.62       52.22    110.69 o 
  -7   8 -12      263.30      284.66     87.83 o 
  -6   8 -12       25.24       12.57     75.76 o 
  -5   8 -12      671.83      676.00     94.39 o 
  -4   8 -12       18.77        6.97     67.90 o 
  -3   8 -12      373.15      313.02     72.40 o 
  -2   8 -12      422.72      459.15     60.63 o 
  -1   8 -12     1109.00     1176.62     81.67 o 
   0   8 -12      504.55      532.80     56.36 o 
   1   8 -12      604.12      540.37     96.44 o 
   2   8 -12       63.56       95.57     78.73 o 
   3   8 -12      175.85      149.38     81.46 o 
   4   8 -12      119.48       90.00     79.81 o 
   5   8 -12       34.40      105.68    121.34 o 
   6   8 -12      893.71      829.31    156.39 o 
   7   8 -12       37.81      107.69    123.60 o 
   8   8 -12      605.13      521.85    132.87 o 
   9   8 -12      219.18       84.71    127.49 o 
  -3   9 -12       57.13       91.58     63.63 o 
  -2   9 -12      444.61      366.08     64.26 o 
  -1   9 -12      174.72      173.78     92.50 o 
   0   9 -12       29.39       29.48     89.40 o 
   1   9 -12      406.42      514.87    101.41 o 
   2   9 -12       10.37      101.51     87.67 o 
   3   9 -12      414.64      526.08    103.83 o 
   4   9 -12      252.07      290.90    144.58 o 
   5   9 -12       59.24      133.72    134.28 o 
  -8   1 -11     2700.25     2375.77    212.28 o 
  -7   1 -11     3146.85     2999.68    131.40 o 
  -6   1 -11     1602.84     1688.44     64.63 o 
  -5   1 -11     1681.91     1804.71     65.93 o 
  -4   1 -11     2643.32     2451.25     83.38 o 
  -3   1 -11     3792.44     3875.04    158.66 o 
  -2   1 -11     8440.70    10057.05    324.48 o 
  -1   1 -11     2200.93     2477.77     97.92 o 
   0   1 -11      200.69      193.57     18.48 o 
   1   1 -11     4913.26     4671.63    343.10 o 
   2   1 -11     1191.61     1215.09     59.05 o 
   3   1 -11     7504.28     7762.98    293.93 o 
   4   1 -11     4308.97     4437.47    167.76 o 
   5   1 -11     2184.28     2197.26     86.13 o 
   6   1 -11     2109.24     2104.88     80.68 o 
   7   1 -11      746.85      790.10     52.82 o 
   8   1 -11      151.66      151.98     24.94 o 
   9   1 -11      868.79      902.03     83.04 o 
  10   1 -11     1375.02     1341.04    109.64 o 
  11   1 -11      461.00      498.02     69.56 o 
  12   1 -11      260.23      267.61     64.89 o 
  13   1 -11      439.19      500.55     78.84 o 
  14   1 -11      179.00      266.21     77.77 o 
  15   1 -11      410.77      338.24     85.78 o 
  16   1 -11        2.03      -48.29     81.66 o 
  17   1 -11        9.82       40.62     87.43 o 
  -8   2 -11      800.99      782.23    135.19 o 
  -7   2 -11       56.88       55.67     25.39 o 
  -6   2 -11     1575.07     1475.74     62.38 o 
  -5   2 -11      429.82      474.00     32.21 o 
  -4   2 -11     7645.86     7375.61    224.58 o 
  -3   2 -11     6023.92     5935.24    191.99 o 
  -2   2 -11     7261.53     7108.56    211.76 o 
  -1   2 -11    45329.09    47626.26   1383.10 o 
   0   2 -11    32637.17    34895.31    921.42 o 
   1   2 -11     1178.08     1123.94     40.84 o 
   2   2 -11       24.92       24.12     12.62 o 
   3   2 -11      130.27      124.95     17.39 o 
   4   2 -11     1039.72     1052.49     45.99 o 
   5   2 -11     1411.49     1313.65     57.39 o 
   6   2 -11     9752.48     9694.13    333.65 o 
   7   2 -11     2003.54     2007.51     73.71 o 
   8   2 -11    20268.05    20312.53    585.10 o 
   9   2 -11      722.01      720.15     53.30 o 
  10   2 -11       74.20       94.12     56.60 o 
  11   2 -11      863.84      897.67    116.63 o 
  12   2 -11      416.09      434.37     86.04 o 
  13   2 -11      184.49      283.84     90.38 o 
  14   2 -11       37.90      -17.48     82.81 o 
  15   2 -11       86.38       95.08     97.86 o 
  16   2 -11      714.54      735.59    132.12 o 
  17   2 -11      107.54      136.10    115.21 o 
 -10   3 -11     2448.49     2338.45    245.95 o 
  -9   3 -11       92.71      100.89     88.56 o 
  -8   3 -11     2433.06     2499.26    121.42 o 
  -7   3 -11     8248.55     8237.96    283.20 o 
  -6   3 -11     1719.67     1648.38     70.66 o 
  -5   3 -11     1343.64     1388.30     64.64 o 
  -4   3 -11     9577.34     9642.64    281.48 o 
  -3   3 -11     8897.80     8804.66    214.39 o 
  -2   3 -11      823.04      787.30     34.92 o 
  -1   3 -11     1397.05     1356.40     44.35 o 
   0   3 -11      792.12      807.60     31.55 o 
   1   3 -11    25791.31    26023.30    675.05 o 
   2   3 -11     2251.87     2239.36     64.38 o 
   3   3 -11    10562.66    10758.88    295.08 o 
   4   3 -11     8034.02     8274.95    241.34 o 
   5   3 -11     3195.73     3103.07     98.77 o 
   6   3 -11     4566.94     4390.89    176.22 o 
   7   3 -11      257.54      252.76     36.46 o 
   8   3 -11      129.10      128.08     34.07 o 
   9   3 -11     1865.85     1893.42    111.10 o 
  10   3 -11     2972.50     2872.92    152.27 o 
  11   3 -11     2505.03     1588.41    153.73 o 
  14   3 -11      177.06      213.84     79.71 o 
  15   3 -11      894.82      905.16    123.63 o 
  16   3 -11       95.01      249.85    100.96 o 
 -13   4 -11       52.08      156.56    135.57 o 
 -12   4 -11      686.29     1054.35    178.84 o 
 -11   4 -11      156.17      137.05    114.58 o 
 -10   4 -11      410.39      453.31    128.88 o 
  -9   4 -11     2621.75     2732.65    136.53 o 
  -8   4 -11     1602.89     1602.49     96.63 o 
  -7   4 -11      724.06      758.13     64.86 o 
  -6   4 -11      633.92      685.72     59.17 o 
  -5   4 -11     1146.02     1196.26     59.92 o 
  -4   4 -11     2816.13     2821.75     86.08 o 
  -3   4 -11     1642.57     1643.75     61.81 o 
  -2   4 -11     2300.83     2273.18     69.01 o 
  -1   4 -11    18902.14    18426.06    490.61 o 
   0   4 -11    14589.23    14678.29    360.97 o 
   1   4 -11     1752.71     1691.39     47.91 o 
   2   4 -11      158.61      188.65     23.67 o 
   3   4 -11      762.86      806.18     85.48 o 
   4   4 -11      262.66      274.09     44.27 o 
   5   4 -11     2357.54     2485.92    134.95 o 
   6   4 -11     7824.52     7563.05    521.51 o 
   9   4 -11      371.64      418.67     87.07 o 
  10   4 -11      396.28      326.02     85.69 o 
 -12   5 -11      116.18      193.81    137.21 o 
 -11   5 -11       95.37      335.30    130.42 o 
 -10   5 -11     1328.58     1424.08    133.10 o 
  -9   5 -11      107.16      166.97     57.60 o 
  -8   5 -11      200.88      194.76     54.63 o 
  -7   5 -11     2198.11     2211.18    118.14 o 
  -6   5 -11      987.48     1014.13     75.16 o 
  -5   5 -11     1117.87     1089.09     78.05 o 
  -4   5 -11     1255.73     1262.12     69.17 o 
  -3   5 -11      734.97      786.28     45.82 o 
  -2   5 -11      837.99      826.32     41.97 o 
  -1   5 -11     1280.83     1266.59     52.36 o 
   0   5 -11      340.61      350.82     37.74 o 
   2   5 -11       51.87       52.85     35.08 o 
   3   5 -11     3441.59     3587.92    157.98 o 
   4   5 -11     2368.04     2647.39    157.58 o 
   5   5 -11     1001.89      986.91    112.59 o 
  10   5 -11      730.13      689.18    116.48 o 
  11   5 -11      522.70      464.42    111.00 o 
 -11   6 -11       33.70       63.47     88.80 o 
 -10   6 -11       53.50       64.34     69.75 o 
  -9   6 -11      418.42      561.19     78.09 o 
  -8   6 -11      897.97      888.52     71.14 o 
  -7   6 -11      179.45      239.14     61.90 o 
  -6   6 -11      430.80      440.23     59.90 o 
  -5   6 -11      991.65      984.35     76.81 o 
  -4   6 -11        2.40        8.75     40.36 o 
  -3   6 -11      165.87      126.49     34.73 o 
  -2   6 -11     1585.46     1442.97     88.56 o 
  -1   6 -11      338.57      374.79     53.38 o 
   0   6 -11     1599.96     1493.73     92.94 o 
   1   6 -11      590.24      496.93     56.06 o 
   2   6 -11      481.74      531.17     73.99 o 
   3   6 -11      271.28      293.73     64.39 o 
   4   6 -11     1000.13      891.35    121.60 o 
   5   6 -11      141.75      173.92     82.09 o 
  10   6 -11      258.22      152.46    105.66 o 
  11   6 -11      265.10      171.58    106.38 o 
  12   6 -11      244.77      257.44    113.33 o 
  -9   7 -11       60.41       20.28    110.48 o 
  -8   7 -11      218.78      297.62     68.67 o 
  -7   7 -11      221.27      184.87     59.64 o 
  -6   7 -11       94.48      145.01     53.83 o 
  -5   7 -11      150.84      153.83     42.15 o 
  -4   7 -11       61.75       53.08     69.06 o 
  -3   7 -11       38.72       33.99     52.99 o 
  -2   7 -11      691.60      694.39     72.63 o 
  -1   7 -11      137.74      181.08     67.94 o 
   0   7 -11      357.71      355.20     61.73 o 
   1   7 -11      324.58      385.84     63.44 o 
   2   7 -11       24.92       11.10     64.42 o 
   3   7 -11      548.98      603.25     84.16 o 
   4   7 -11      128.23       94.35     92.24 o 
   9   7 -11       11.27       94.05    115.84 o 
  10   7 -11       67.47      136.53    112.47 o 
  11   7 -11      131.98       38.71    110.29 o 
  12   7 -11      178.68      140.54    112.41 o 
  -7   8 -11       10.77       54.42     80.85 o 
  -6   8 -11       55.36       95.90     77.47 o 
  -5   8 -11       35.44       47.35     71.11 o 
  -4   8 -11      290.42      282.03     73.52 o 
  -3   8 -11       88.20       84.94     63.85 o 
  -2   8 -11      184.28      132.56     52.97 o 
  -1   8 -11      299.13      321.50     54.18 o 
   0   8 -11      127.41       75.51     41.45 o 
   1   8 -11      144.76      158.09     81.36 o 
   2   8 -11       34.39       13.47     78.77 o 
   3   8 -11       99.32       74.48     79.34 o 
   4   8 -11       67.84       71.75     78.60 o 
   5   8 -11      341.78      267.58    129.44 o 
   6   8 -11       17.22       26.97    122.04 o 
   7   8 -11      292.52      248.76    130.05 o 
   8   8 -11      311.21      275.59    129.09 o 
   9   8 -11      122.96       93.46    120.52 o 
  -3   9 -11       44.94       69.97     61.59 o 
  -2   9 -11       15.36       36.54     59.54 o 
  -1   9 -11      189.66      229.35     92.53 o 
   0   9 -11        9.90        9.38     86.36 o 
   1   9 -11      658.95      760.14    140.83 o 
   2   9 -11       48.91      -83.19     83.19 o 
   3   9 -11       93.59       32.81     86.68 o 
   4   9 -11       74.78       61.92    131.99 o 
   5   9 -11       61.26      147.04    135.48 o 
  -8   0 -10     1787.84     1731.61    165.75 o 
  -7   0 -10      306.73      256.96     64.27 o 
  -6   0 -10     6225.64     6152.40    272.36 o 
  -5   0 -10    10145.05    10571.09    462.27 o 
  -4   0 -10    38354.86    41536.51   1781.52 o 
  -3   0 -10    16300.51    16836.94    772.85 o 
  -2   0 -10     9328.95     9588.16    338.62 o 
  -1   0 -10    44702.77    36446.45   3804.74 o 
   0   0 -10    14055.90    13473.15    890.22 o 
   1   0 -10     1740.74     1890.48    137.23 o 
   2   0 -10     2747.21     2732.29    186.08 o 
   3   0 -10     1863.45     1831.10    114.19 o 
   4   0 -10     1172.00     1085.46     79.79 o 
   5   0 -10    18775.58    19298.50    871.55 o 
   6   0 -10    14726.66    14685.20    694.25 o 
   7   0 -10     4713.80     4873.92    219.39 o 
   8   0 -10    25381.63    26015.99   1707.67 o 
   9   0 -10      202.09      247.78     69.34 o 
  10   0 -10      217.48      117.96     72.93 o 
  11   0 -10     1060.80      956.43    127.32 o 
  12   0 -10      762.45      766.40    123.85 o 
  13   0 -10      813.25      783.43    127.69 o 
  14   0 -10       18.16       41.07    100.26 o 
  15   0 -10      544.91      610.63    136.87 o 
  16   0 -10     1816.58     1604.50    191.59 o 
  17   0 -10      325.12      258.81    134.75 o 
  -9   1 -10     1409.12     1615.09    153.89 o 
  -8   1 -10     2279.32     2278.63    142.16 o 
  -7   1 -10    16961.86    17369.08    568.91 o 
  -6   1 -10     4823.64     4850.31    146.89 o 
  -5   1 -10     1453.00     1458.82     53.45 o 
  -4   1 -10     7099.76     7198.89    237.22 o 
  -3   1 -10    10564.06    10967.76    400.00 o 
  -2   1 -10     5478.04     5643.80    221.04 o 
  -1   1 -10     1273.18     1328.61     59.79 o 
   0   1 -10      769.43      882.90     37.50 o 
   1   1 -10    71886.14    73348.36   3384.66 o 
   2   1 -10     7178.49     7063.57    415.39 o 
   3   1 -10     9629.16     9487.47    372.48 o 
   4   1 -10    10597.54    11051.37    424.46 o 
   5   1 -10     5632.51     5695.08    224.11 o 
   6   1 -10    18894.34    20385.91    756.76 o 
   7   1 -10       58.22       65.66     30.48 o 
   8   1 -10      169.52      174.04     32.72 o 
   9   1 -10     9665.28     9859.78    477.61 o 
  10   1 -10     5684.19     5616.96    285.68 o 
  11   1 -10     1201.48     1165.20     98.14 o 
  12   1 -10      990.49     1042.03     94.67 o 
  13   1 -10     2272.45     2227.33    150.59 o 
  14   1 -10      726.07      712.01     93.44 o 
  15   1 -10      254.51      231.42     84.89 o 
  16   1 -10       46.92       30.90     83.87 o 
  17   1 -10       57.87       -7.46     85.01 o 
  -9   2 -10     1553.22     1321.93    162.58 o 
  -8   2 -10     1053.34      894.49     83.91 o 
  -7   2 -10      676.90      616.05     38.58 o 
  -6   2 -10     1101.47     1075.16     49.96 o 
  -5   2 -10     1866.06     1851.81     66.31 o 
  -4   2 -10     3491.58     3417.18    105.86 o 
  -3   2 -10      331.79      315.78     24.15 o 
  -2   2 -10     9732.49     9708.19    293.65 o 
  -1   2 -10    22574.54    23915.26    672.33 o 
   0   2 -10    12533.14    13390.67    400.17 o 
   1   2 -10      175.82      178.03     15.24 o 
   2   2 -10      258.65      294.28     26.31 o 
   3   2 -10     3198.04     3173.28    191.24 o 
   4   2 -10     6824.18     7591.86    249.99 o 
   5   2 -10     6097.21     6589.71    217.51 o 
   6   2 -10     5118.37     5241.54    156.69 o 
   7   2 -10      423.18      492.43     28.97 o 
   8   2 -10     2227.28     2161.39     79.27 o 
   9   2 -10      172.03      222.20     34.16 o 
  10   2 -10        9.58       52.46     54.44 o 
  11   2 -10      775.86      843.23    100.57 o 
  12   2 -10     1130.61     1026.31    127.61 o 
  13   2 -10      194.48      303.80     90.39 o 
  14   2 -10       61.68      120.99     91.67 o 
  15   2 -10      416.92      349.22    109.04 o 
  16   2 -10      420.38      497.06    121.76 o 
  17   2 -10      164.01      135.34    115.61 o 
 -11   3 -10      405.04      423.28    119.03 o 
 -10   3 -10      872.90      812.71    137.27 o 
  -9   3 -10       64.65       42.65     84.17 o 
  -8   3 -10      394.29      444.65     51.08 o 
  -7   3 -10      757.33      780.56     52.73 o 
  -6   3 -10     1335.64     1227.14     58.98 o 
  -5   3 -10     1262.23     1273.09     66.45 o 
  -4   3 -10      170.85      186.65     19.22 o 
  -3   3 -10      170.93      167.01     18.21 o 
  -2   3 -10     1638.51     1601.81     51.33 o 
  -1   3 -10      498.54      474.04     23.12 o 
   0   3 -10      601.03      539.38     25.28 o 
   1   3 -10     4243.13     4071.49    104.88 o 
   2   3 -10      710.01      755.56     26.50 o 
   3   3 -10     5349.94     5462.47    164.86 o 
   4   3 -10       15.60       38.76     11.26 o 
   5   3 -10       27.90       34.91     21.04 o 
   6   3 -10      886.32      813.77     48.76 o 
   7   3 -10      326.90      345.33     37.01 o 
   8   3 -10      409.51      450.90     52.42 o 
   9   3 -10     1012.82      978.59     75.13 o 
  10   3 -10      294.24      381.61     50.58 o 
  11   3 -10       87.34      135.07     59.08 o 
  12   3 -10       48.13      -22.86     53.18 o 
  13   3 -10       23.36       50.42     62.49 o 
  14   3 -10      314.97      301.59     86.63 o 
  15   3 -10       20.05       74.46     91.75 o 
  16   3 -10        2.33      110.28     94.87 o 
 -13   4 -10      136.36      243.30    139.46 o 
 -12   4 -10      210.50      236.09    126.89 o 
 -11   4 -10       90.59      118.73    111.87 o 
 -10   4 -10      161.17      296.74    115.37 o 
  -9   4 -10      234.54      221.75     52.57 o 
  -8   4 -10       82.50       97.78     45.07 o 
  -7   4 -10       14.31       16.77     39.41 o 
  -6   4 -10      467.65      440.91     50.82 o 
  -5   4 -10      674.65      616.30     40.72 o 
  -4   4 -10      603.73      652.97     39.90 o 
  -3   4 -10     3938.58     3866.90    103.91 o 
  -2   4 -10     1288.67     1272.63     48.28 o 
  -1   4 -10     1083.01     1093.39     45.49 o 
   0   4 -10     1242.64     1211.48     41.31 o 
   1   4 -10     1080.80     1058.74     45.12 o 
   2   4 -10      581.50      597.21     31.75 o 
   3   4 -10      544.75      535.29     36.62 o 
   4   4 -10      123.89      112.11     38.41 o 
   5   4 -10      433.57      462.59     52.96 o 
   6   4 -10      477.99      364.17     80.17 o 
   7   4 -10      663.75      660.88    103.98 o 
  10   4 -10      255.05      193.95     83.62 o 
 -13   5 -10       74.16      100.17    132.52 o 
 -12   5 -10       78.50       97.01    128.74 o 
 -11   5 -10      203.10      134.38    125.49 o 
 -10   5 -10      282.71      319.79     86.99 o 
  -9   5 -10       31.66       39.49     53.39 o 
  -8   5 -10      558.94      609.81     76.29 o 
  -7   5 -10     1997.80     1990.75    110.27 o 
  -6   5 -10      391.61      420.27     53.77 o 
  -5   5 -10      448.05      377.00     49.57 o 
  -4   5 -10     1267.69     1263.11     60.73 o 
  -3   5 -10       14.93       35.88     25.74 o 
  -2   5 -10     2050.84     1956.33     68.05 o 
  -1   5 -10      502.94      502.36     27.18 o 
   0   5 -10      790.95      781.33     59.25 o 
   1   5 -10    11824.19    11863.87    443.88 o 
   2   5 -10     1387.99     1326.96     82.47 o 
   3   5 -10     2083.86     2027.16    109.51 o 
   4   5 -10     1641.60     1727.09    136.90 o 
   5   5 -10      284.03      322.80     69.90 o 
  11   5 -10      169.86      171.36     98.29 o 
 -11   6 -10       76.84      149.29     91.00 o 
 -10   6 -10       94.43      116.14     87.11 o 
  -9   6 -10      714.20      755.77     82.75 o 
  -8   6 -10      808.54      815.72     68.11 o 
  -7   6 -10      162.27      186.25     54.97 o 
  -6   6 -10      911.71     1047.30     79.06 o 
  -5   6 -10     1040.06     1085.87     78.30 o 
  -4   6 -10     2739.91     2748.26    130.45 o 
  -3   6 -10      669.68      662.90     47.40 o 
  -2   6 -10     1464.93     1454.36     90.66 o 
  -1   6 -10     3197.33     2987.86    150.02 o 
   0   6 -10     2364.77     2240.74    145.95 o 
   1   6 -10      640.23      604.53     77.06 o 
   2   6 -10      315.46      301.77     49.69 o 
   3   6 -10      546.38      636.09     77.32 o 
   4   6 -10     1197.15     1225.93    141.34 o 
   5   6 -10     1060.90     1122.18    139.44 o 
  10   6 -10      189.43      164.75    101.37 o 
  11   6 -10       13.24       40.08    103.60 o 
 -10   7 -10      551.27      506.18     81.27 o 
  -9   7 -10      144.27      144.19     68.15 o 
  -8   7 -10       63.91       42.18     60.89 o 
  -7   7 -10     1732.32     1764.29    110.84 o 
  -6   7 -10      791.83      826.99     71.78 o 
  -5   7 -10      283.19      310.16     43.50 o 
  -4   7 -10      358.80      307.17     58.22 o 
  -3   7 -10      277.38      261.27     47.72 o 
  -2   7 -10       63.17       82.50     51.66 o 
  -1   7 -10      763.29      893.87     93.55 o 
   0   7 -10       36.64       33.91     36.58 o 
   1   7 -10     4517.93     4266.44    181.85 o 
   2   7 -10      541.44      444.54     80.65 o 
   3   7 -10     2207.10     2288.93    150.65 o 
   4   7 -10      311.91      423.70    104.75 o 
  10   7 -10     2026.29     2050.90    202.88 o 
  11   7 -10      187.51      137.73    117.81 o 
  12   7 -10      143.46      188.66    119.40 o 
  -7   8 -10        2.62       69.23     79.70 o 
  -6   8 -10      273.87      257.29     79.08 o 
  -5   8 -10      362.24      340.89     78.97 o 
  -4   8 -10      298.99      300.34     73.62 o 
  -3   8 -10      131.71      100.44     61.38 o 
  -2   8 -10      978.84      941.25     77.05 o 
  -1   8 -10      847.36      883.68     99.73 o 
   0   8 -10      898.09     1087.18    115.18 o 
   1   8 -10      389.25      404.05     89.72 o 
   2   8 -10      317.82      352.73     70.97 o 
   3   8 -10      265.17      354.25     84.91 o 
   4   8 -10      173.35      296.03    115.11 o 
   8   8 -10      996.00      942.67    163.42 o 
   9   8 -10       52.28      -13.12    118.62 o 
  -3   9 -10       82.69       83.16     60.64 o 
  -2   9 -10      320.01      269.07     50.41 o 
  -1   9 -10      118.02      257.44     93.12 o 
   0   9 -10      174.26      187.18     91.91 o 
   1   9 -10      594.17      528.57    104.26 o 
   2   9 -10       25.08       -2.55     87.47 o 
   3   9 -10      136.03      186.69     92.61 o 
   4   9 -10       24.38      -42.21    130.10 o 
   5   9 -10       69.82       44.17    129.98 o 
  -9   1  -9      113.56      221.17     73.48 o 
  -8   1  -9      596.64      587.42     64.60 o 
  -7   1  -9     4488.34     4527.83    160.92 o 
  -6   1  -9      801.84      791.01     41.06 o 
  -5   1  -9       93.69       75.41     20.12 o 
  -4   1  -9     1363.79     1429.12     59.47 o 
  -3   1  -9     4211.00     4297.38    213.33 o 
  -2   1  -9       73.00       64.31     17.10 o 
  -1   1  -9      273.12      258.19     28.71 o 
   0   1  -9       39.25       46.34     12.11 o 
   1   1  -9    27433.53    28664.49   1338.58 o 
   2   1  -9     2465.56     2312.90    163.88 o 
   3   1  -9      419.30      383.05     24.51 o 
   4   1  -9     3885.96     4073.14    155.30 o 
   5   1  -9     5002.21     5447.88    215.64 o 
   6   1  -9     3552.80     3855.62    163.17 o 
   7   1  -9      665.13      700.67     48.46 o 
   8   1  -9      764.19      832.22     70.24 o 
   9   1  -9     3285.37     3456.81    178.92 o 
  10   1  -9     2298.49     2390.73    141.82 o 
  11   1  -9       72.03      113.00     56.49 o 
  12   1  -9      773.81      811.06     85.84 o 
  13   1  -9      253.95      254.42     71.96 o 
  14   1  -9       12.11      -31.35     69.49 o 
  15   1  -9       77.05        4.97     80.15 o 
  16   1  -9       67.70       62.87     85.84 o 
  17   1  -9       35.20      -26.13     85.89 o 
  -9   2  -9     1805.73     1603.64    151.75 o 
  -8   2  -9     1535.82     1385.09    152.49 o 
  -7   2  -9     1295.65     1186.45     68.43 o 
  -6   2  -9     4086.15     3847.83    126.56 o 
  -5   2  -9     4356.84     4380.44    140.84 o 
  -4   2  -9     9640.61     9431.32    270.43 o 
  -3   2  -9     6153.29     6115.19    208.80 o 
  -2   2  -9    10188.92    10179.57    290.30 o 
  -1   2  -9    16052.33    16204.41    459.64 o 
   0   2  -9     1581.82     1420.51     56.44 o 
   1   2  -9     1026.84     1199.84     41.04 o 
   2   2  -9      930.67      938.72     48.09 o 
   3   2  -9     8761.56     9224.90    347.66 o 
   4   2  -9     4608.79     4725.15    187.01 o 
   5   2  -9    22050.95    23809.21    902.24 o 
   6   2  -9     6382.72     6528.13    193.13 o 
   7   2  -9     2324.30     2263.09     81.92 o 
   8   2  -9    10850.90    11087.74    316.30 o 
   9   2  -9     1040.29     1031.16     54.36 o 
  10   2  -9      559.11      534.75     79.77 o 
  11   2  -9      145.86      123.56     64.85 o 
  12   2  -9      260.03      282.88     79.61 o 
  13   2  -9     1322.60     1432.29    154.03 o 
  14   2  -9      266.96      337.22     98.66 o 
  15   2  -9      157.10      254.25    106.45 o 
  16   2  -9      960.95     1071.22    148.06 o 
  17   2  -9      366.79      422.48    123.94 o 
 -11   3  -9      693.32      729.37    136.43 o 
 -10   3  -9     1521.71     1496.97    179.85 o 
  -9   3  -9      725.29      732.35     78.36 o 
  -8   3  -9     2936.69     2987.49    133.73 o 
  -7   3  -9     8551.50     8286.41    283.68 o 
  -6   3  -9     4108.85     3894.41    151.11 o 
  -5   3  -9     4668.57     4470.95    160.81 o 
  -4   3  -9     2687.45     2822.41     79.46 o 
  -3   3  -9     2850.71     2852.12     85.54 o 
  -2   3  -9     7274.11     7459.00    190.14 o 
  -1   3  -9     2853.71     2954.21     79.29 o 
   0   3  -9      159.90      169.14     15.35 o 
   1   3  -9    57360.29    58244.61   1523.30 o 
   2   3  -9     9836.51     9956.94    246.69 o 
   3   3  -9     8129.56     8125.97    269.62 o 
   4   3  -9     4013.59     3936.17    162.51 o 
   5   3  -9      987.03     1115.67     56.02 o 
   6   3  -9       41.91       17.24     17.66 o 
   7   3  -9       69.58       39.96     19.41 o 
   8   3  -9     1528.93     1539.55     77.12 o 
   9   3  -9     2565.93     2735.06    199.88 o 
  10   3  -9     6872.28     6672.46    473.65 o 
  11   3  -9     1377.15     1358.69    131.26 o 
  12   3  -9     1296.05     1146.15    118.75 o 
  13   3  -9     1235.53     1132.67    126.84 o 
  14   3  -9      187.47      234.05     86.51 o 
  15   3  -9       58.76       33.17     88.99 o 
  16   3  -9       16.53       80.38     93.60 o 
 -13   4  -9      263.62      338.81    139.42 o 
 -12   4  -9     2003.40     2203.52    252.87 o 
 -11   4  -9        6.64       10.92    109.69 o 
 -10   4  -9      208.47      264.46    112.92 o 
  -9   4  -9     1318.69     1341.78     93.62 o 
  -8   4  -9     1813.15     1781.02    100.37 o 
  -7   4  -9      433.18      431.02     51.62 o 
  -6   4  -9     2720.57     2722.21    125.21 o 
  -5   4  -9     7653.99     7531.08    261.57 o 
  -4   4  -9     8691.56     8576.10    235.72 o 
  -3   4  -9     3537.14     3392.22     85.53 o 
  -2   4  -9    10475.04    10057.84    268.17 o 
  -1   4  -9    11002.94    10788.81    272.20 o 
   0   4  -9     4050.05     4042.42    103.58 o 
   1   4  -9     1606.41     1635.11     59.69 o 
   2   4  -9      713.54      780.45     32.45 o 
   3   4  -9     7549.43     7700.82    258.98 o 
   4   4  -9     3501.27     3690.35    145.52 o 
   5   4  -9     6491.40     6923.87    325.80 o 
   6   4  -9     4662.87     4359.44    347.73 o 
   7   4  -9     1204.36     1153.00    132.01 o 
 -13   5  -9      101.77      232.70    142.62 o 
 -12   5  -9      207.14      264.62    130.00 o 
 -11   5  -9       16.75       27.03    117.93 o 
 -10   5  -9      689.69      710.50     76.41 o 
  -9   5  -9      800.89      779.39     66.37 o 
  -8   5  -9       31.59       12.71     48.70 o 
  -7   5  -9     2959.96     2893.91    139.48 o 
  -6   5  -9     2052.73     2021.42    108.13 o 
  -5   5  -9     1432.51     1366.73     84.56 o 
  -4   5  -9      584.53      602.70     40.86 o 
  -3   5  -9      879.20      861.42     54.60 o 
  -2   5  -9     1650.96     1503.49     58.43 o 
  -1   5  -9     1476.82     1428.46     57.24 o 
   0   5  -9     1147.11     1128.91     68.87 o 
   1   5  -9     7580.02     7750.56    291.80 o 
   2   5  -9      862.54      913.74     71.82 o 
   3   5  -9     5223.31     5093.99    184.17 o 
   4   5  -9     1162.14     1117.09     60.11 o 
   5   5  -9      196.79      199.76     37.86 o 
  11   5  -9      556.45      484.72    105.06 o 
 -11   6  -9       67.48       82.38     87.36 o 
 -10   6  -9      114.62      206.44     98.49 o 
  -9   6  -9      320.27      349.64     57.92 o 
  -8   6  -9      779.16      797.92     66.73 o 
  -7   6  -9      106.21       74.56     45.37 o 
  -6   6  -9      155.80      103.48     48.17 o 
  -5   6  -9      464.59      529.30     78.83 o 
  -4   6  -9      330.09      309.58     46.40 o 
  -3   6  -9      312.82      316.62     36.57 o 
  -2   6  -9      834.79      793.82     57.85 o 
  -1   6  -9      949.65      914.18    119.92 o 
   0   6  -9     1575.60     1571.40    118.38 o 
   1   6  -9      675.28      721.53     85.42 o 
   2   6  -9      251.95      210.33     47.19 o 
   3   6  -9     2569.87     2397.51    148.91 o 
   4   6  -9      272.95      339.41     65.97 o 
   5   6  -9      457.76      458.07     96.04 o 
  11   6  -9      415.79      333.87    112.11 o 
 -10   7  -9       30.60       31.13     68.39 o 
  -9   7  -9       62.76       64.46     65.19 o 
  -8   7  -9       50.55        2.18     55.29 o 
  -7   7  -9      109.17      130.19     57.29 o 
  -6   7  -9      166.80      141.07     51.32 o 
  -5   7  -9      289.09      284.17     45.97 o 
  -4   7  -9       85.01      105.10     52.90 o 
  -3   7  -9      448.52      424.23     51.12 o 
  -2   7  -9      385.72      409.29     49.55 o 
  -1   7  -9      140.34      124.99     36.32 o 
   0   7  -9      406.83      444.62     51.40 o 
   1   7  -9      188.16      204.22     36.85 o 
   2   7  -9       89.10       75.73     65.93 o 
   3   7  -9      443.57      546.89     85.23 o 
   4   7  -9      113.17      178.81     95.13 o 
  10   7  -9       58.82       95.20    108.45 o 
  11   7  -9       72.04      184.28    118.32 o 
  12   7  -9       53.04       19.91    113.55 o 
  -7   8  -9       22.94       38.89     77.97 o 
  -6   8  -9      323.75      436.75     86.14 o 
  -5   8  -9      138.03      146.60     73.20 o 
  -4   8  -9      260.18      208.59     70.79 o 
  -3   8  -9      268.75      279.71    127.28 o 
  -2   8  -9       61.23       72.47     49.77 o 
  -1   8  -9      167.21      166.32     47.19 o 
   0   8  -9      244.86      285.99     85.26 o 
   1   8  -9       24.38        0.33     62.08 o 
   2   8  -9       23.39       -5.50     73.37 o 
   3   8  -9      167.54      153.75     80.79 o 
   4   8  -9       38.00        2.60    106.85 o 
   9   8  -9       25.03      -42.80    115.08 o 
  -4   9  -9        6.05       35.01    128.08 o 
  -3   9  -9       13.77       13.94     56.12 o 
  -1   9  -9      232.55      226.36     92.12 o 
   0   9  -9       30.58       40.12    101.89 o 
   1   9  -9      890.95      915.78    158.41 o 
   2   9  -9      412.47      378.94     97.39 o 
   3   9  -9      370.78      315.20     96.81 o 
   4   9  -9      254.78      286.64    138.46 o 
   5   9  -9       38.35      250.75    137.84 o 
  -9   0  -8      638.09      723.79    102.75 o 
  -8   0  -8     3874.84     3824.83    267.57 o 
  -7   0  -8     3933.47     4038.17    189.99 o 
  -6   0  -8     5552.31     5555.47    297.82 o 
  -5   0  -8    18337.97    18572.32    903.51 o 
  -4   0  -8    17441.52    17224.74    797.98 o 
  -3   0  -8     3727.91     3663.11    156.52 o 
  -2   0  -8    26581.07    29100.50   1347.86 o 
  -1   0  -8    15882.45    16483.72    989.69 o 
   0   0  -8     6960.82     6008.85    421.75 o 
   1   0  -8      862.90      942.09     72.79 o 
   2   0  -8     2289.24     2141.28    142.12 o 
   3   0  -8    20981.60    21490.50   1311.17 o 
   4   0  -8    18666.60    19718.13   1298.30 o 
   5   0  -8    25473.71    25929.79   1187.16 o 
   6   0  -8    15431.08    16699.09    764.64 o 
   7   0  -8     1367.03     1436.43    132.78 o 
   8   0  -8    15499.72    15574.52   1003.19 o 
   9   0  -8     2377.92     2388.80    198.51 o 
  10   0  -8      894.83      798.05    109.26 o 
  11   0  -8     2515.22     2519.70    215.70 o 
  12   0  -8     1202.70     1069.45    134.12 o 
  13   0  -8     2537.43     2554.76    236.89 o 
  14   0  -8      122.24       85.54    102.42 o 
  15   0  -8      538.76      464.38    126.48 o 
  16   0  -8      354.21      240.08    124.64 o 
  17   0  -8      521.08      476.53    147.86 o 
  -9   1  -8      565.76      593.89     92.37 o 
  -8   1  -8     1494.39     1556.61     78.48 o 
  -7   1  -8    15396.67    15270.00    443.10 o 
  -6   1  -8     2930.45     2815.82    105.44 o 
  -5   1  -8     3273.25     3389.14    118.92 o 
  -4   1  -8      193.04      191.22     20.30 o 
  -3   1  -8      154.82      125.07     20.19 o 
  -2   1  -8    19033.02    19865.31    754.35 o 
  -1   1  -8     3009.01     3060.38    120.18 o 
   0   1  -8     3451.28     3726.43    122.47 o 
   1   1  -8    83692.27    86259.72   4062.79 o 
   2   1  -8    17975.56    19112.87    857.10 o 
   3   1  -8    18252.66    19448.77    707.31 o 
   4   1  -8     4498.60     4579.23    174.25 o 
   5   1  -8     1378.80     1503.52     84.24 o 
   6   1  -8     3155.72     3237.75    149.61 o 
   7   1  -8     3239.17     3223.31    142.17 o 
   8   1  -8     5187.22     5340.62    264.64 o 
   9   1  -8     5857.62     5853.78    296.32 o 
  10   1  -8    11168.55    11226.44    518.28 o 
  11   1  -8     2066.72     1940.19    150.80 o 
  12   1  -8     1789.82     1890.11    130.97 o 
  13   1  -8      254.72      188.10     88.43 o 
  14   1  -8      479.89      389.58     82.91 o 
  15   1  -8        9.12      -15.28     76.93 o 
  16   1  -8      150.34      134.49     89.78 o 
  17   1  -8      211.30       -6.05    115.78 o 
  -9   2  -8      505.97      535.41     68.34 o 
  -8   2  -8     1215.97     1183.37     91.79 o 
  -7   2  -8      123.42      109.38     24.93 o 
  -6   2  -8     2037.12     1871.65     74.42 o 
  -5   2  -8     2867.18     2875.13     97.83 o 
  -4   2  -8    10588.17    10360.66    281.62 o 
  -3   2  -8     5550.01     5785.08    167.74 o 
  -2   2  -8     5394.66     5355.36    162.59 o 
  -1   2  -8     3942.28     4097.50    141.15 o 
   1   2  -8     1612.74     1750.98     58.64 o 
   2   2  -8      211.46      215.38     14.86 o 
   3   2  -8    14869.19    15530.26    701.26 o 
   4   2  -8     2025.13     2132.33    117.34 o 
   5   2  -8     4340.19     4249.93    170.05 o 
   6   2  -8     4496.66     4578.00    198.57 o 
   7   2  -8      136.28      128.60     24.07 o 
   8   2  -8     6658.94     6682.99    202.82 o 
   9   2  -8      302.17      309.07     48.67 o 
  10   2  -8       22.34       40.61     57.91 o 
  11   2  -8      684.52      648.43     92.34 o 
  12   2  -8      533.84      561.59     97.45 o 
  13   2  -8      530.05      581.75    100.82 o 
  14   2  -8      353.47      261.15     96.94 o 
  15   2  -8      147.58      241.03    104.66 o 
  16   2  -8      173.34      285.01    118.29 o 
  17   2  -8       58.73      151.49    118.26 o 
 -11   3  -8        3.52      -63.46     96.91 o 
 -10   3  -8       96.57      153.19     95.05 o 
  -9   3  -8      379.22      331.27     61.91 o 
  -8   3  -8      474.73      509.71     52.10 o 
  -7   3  -8      978.71      952.66     61.18 o 
  -6   3  -8      156.15      129.48     35.10 o 
  -5   3  -8     3576.09     3303.61    120.06 o 
  -4   3  -8      508.38      545.64     37.90 o 
  -3   3  -8     1651.93     1727.87     52.76 o 
  -2   3  -8      380.63      371.05     21.14 o 
  -1   3  -8      290.50      262.34     17.41 o 
   0   3  -8     1473.04     1469.32     58.66 o 
   1   3  -8     1647.76     1828.16     53.31 o 
   2   3  -8      201.44      214.04     15.68 o 
   3   3  -8     1706.40     1656.34     66.66 o 
   4   3  -8      276.41      312.50     39.63 o 
   5   3  -8      443.33      498.30     48.25 o 
   6   3  -8     1126.85     1105.49     78.15 o 
   7   3  -8      235.55      215.88     22.91 o 
   8   3  -8      883.42      766.25     56.55 o 
   9   3  -8      198.86      182.45     53.31 o 
  10   3  -8       44.67       68.84     54.75 o 
  11   3  -8      153.57      205.74     62.03 o 
  12   3  -8      361.66      413.38     78.44 o 
  13   3  -8      258.84      308.19     83.63 o 
  14   3  -8      136.71      134.71     82.67 o 
  15   3  -8       26.50       94.86     89.64 o 
  16   3  -8       77.44       80.59     95.43 o 
 -13   4  -8      229.89      146.19    134.27 o 
 -12   4  -8      128.66      206.47    127.39 o 
 -11   4  -8      188.79      118.58    113.17 o 
 -10   4  -8      266.83      224.41     64.72 o 
  -9   4  -8      264.99      264.72     51.97 o 
  -8   4  -8      190.58      164.96     46.91 o 
  -7   4  -8      142.93      131.10     42.79 o 
  -6   4  -8      878.16      937.58     64.92 o 
  -5   4  -8       34.75       11.12     28.99 o 
  -4   4  -8     4439.80     4437.59    117.02 o 
  -3   4  -8     1056.91     1079.86     40.08 o 
  -2   4  -8      543.05      533.49     29.60 o 
  -1   4  -8      281.96      316.83     20.64 o 
   0   4  -8     1903.36     1774.66     56.68 o 
   1   4  -8       69.35       87.90     18.59 o 
   2   4  -8      653.41      701.38     29.93 o 
   3   4  -8     3151.40     3433.07    120.29 o 
   4   4  -8     1350.53     1467.93     70.15 o 
   5   4  -8     2451.78     2542.93    113.55 o 
   6   4  -8      197.86      239.43     69.89 o 
   7   4  -8      631.10      577.36     97.20 o 
 -13   5  -8       63.97      186.63    139.97 o 
 -12   5  -8        9.06       47.51    124.64 o 
 -11   5  -8      397.64      519.58    137.92 o 
 -10   5  -8      666.08      711.48     65.95 o 
  -9   5  -8      338.76      345.81     53.88 o 
  -8   5  -8      861.83      939.28     76.45 o 
  -7   5  -8     2412.05     2464.11    124.16 o 
  -6   5  -8      836.18      848.49     66.94 o 
  -5   5  -8      183.70      191.01     42.03 o 
  -4   5  -8      181.20      148.66     29.35 o 
  -3   5  -8      670.13      652.15     43.00 o 
  -2   5  -8     2005.53     2019.71     67.99 o 
  -1   5  -8     2761.64     2813.30    107.81 o 
   0   5  -8      505.29      525.45     39.99 o 
   1   5  -8     8299.41     8576.55    334.80 o 
   2   5  -8     2009.88     2065.00     82.34 o 
   3   5  -8     1202.98     1159.06     57.40 o 
   4   5  -8      212.18      203.39     44.68 o 
   5   5  -8      412.76      440.98     58.96 o 
 -12   6  -8      672.96      640.58    151.20 o 
 -11   6  -8       18.75      -17.44     84.08 o 
 -10   6  -8       37.79       69.49     64.37 o 
  -9   6  -8       70.56       63.57     51.56 o 
  -8   6  -8      554.58      563.12     59.82 o 
  -7   6  -8      464.89      456.68     53.97 o 
  -6   6  -8     1573.83     1632.09     98.61 o 
  -5   6  -8     1042.08      891.26     91.82 o 
  -4   6  -8     3671.07     3503.28    155.81 o 
  -3   6  -8     1399.45     1426.97     69.72 o 
  -2   6  -8      815.76      758.73     56.78 o 
  -1   6  -8      501.99      516.23    101.30 o 
   0   6  -8      460.15      547.69     72.05 o 
   1   6  -8       16.79       24.45     52.10 o 
   2   6  -8      176.59      208.11     47.27 o 
   3   6  -8     2716.02     2940.72    170.79 o 
   4   6  -8      924.52      996.83     92.77 o 
 -10   7  -8      487.25      453.21     78.31 o 
  -9   7  -8      378.84      389.42     72.25 o 
  -8   7  -8       80.46       44.22     49.09 o 
  -7   7  -8     1299.73     1206.54     89.83 o 
  -6   7  -8      487.01      527.10     52.89 o 
  -5   7  -8      450.24      413.02     64.61 o 
  -4   7  -8      214.35      234.48     55.36 o 
  -3   7  -8      122.64       98.04     43.39 o 
  -2   7  -8      951.18      912.75     62.38 o 
  -1   7  -8      684.75      656.29     54.74 o 
   0   7  -8      415.09      372.09     47.85 o 
   1   7  -8     5039.32     5167.53    266.10 o 
   2   7  -8      799.74      892.37     97.02 o 
   3   7  -8     2075.04     2328.10    174.66 o 
   4   7  -8      191.71      199.86    101.25 o 
  11   7  -8      323.26      314.63    118.62 o 
  12   7  -8       73.17       78.64    115.18 o 
  -8   8  -8      554.14      604.66    149.49 o 
  -7   8  -8       19.42       74.97     78.56 o 
  -6   8  -8      491.06      585.87    153.88 o 
  -5   8  -8      372.16      385.76     79.63 o 
  -4   8  -8      670.30      610.77     83.77 o 
  -3   8  -8      164.36      151.02     53.78 o 
  -2   8  -8      389.77      376.27     57.18 o 
  -1   8  -8      181.77      212.53     46.27 o 
   0   8  -8      669.34      698.38     69.03 o 
   1   8  -8       22.53       32.05     76.94 o 
   2   8  -8      347.94      450.99     88.63 o 
   3   8  -8     1698.24     1654.68    141.93 o 
  -4   9  -8       66.32       97.76     64.41 o 
  -3   9  -8       92.93       74.06     56.50 o 
  -2   9  -8       89.23       99.00     42.31 o 
  -1   9  -8       76.80      129.38     88.04 o 
   0   9  -8      351.73      401.83     97.98 o 
   1   9  -8      557.15      617.58    105.64 o 
   2   9  -8       49.73      129.07     89.19 o 
   3   9  -8      236.70      224.24    110.50 o 
   6   9  -8      238.17      191.90    130.86 o 
  -9   1  -7       32.88       58.20     59.89 o 
  -8   1  -7       92.82       86.51     30.11 o 
  -7   1  -7     4101.53     4122.54    144.74 o 
  -6   1  -7     1740.79     1727.07     59.55 o 
  -5   1  -7     1293.05     1487.86     61.39 o 
  -4   1  -7      697.67      792.51     38.05 o 
  -3   1  -7     2478.19     2536.38    110.91 o 
  -2   1  -7     3524.83     3281.60    132.26 o 
  -1   1  -7     1326.70     1295.79     73.84 o 
   0   1  -7      132.78      131.39     12.52 o 
   1   1  -7     1988.71     1888.78    121.81 o 
   2   1  -7     5006.86     4947.04    225.61 o 
   3   1  -7      648.19      638.76     31.77 o 
   4   1  -7     3668.93     3840.92    187.08 o 
   5   1  -7      765.89      751.84     53.42 o 
   6   1  -7     7343.68     7654.10    256.78 o 
   7   1  -7      655.87      635.72     39.04 o 
   8   1  -7      205.20      199.10     31.78 o 
   9   1  -7      951.27     1017.77     84.56 o 
  10   1  -7     2931.47     3191.12    173.22 o 
  11   1  -7      369.05      356.23     65.48 o 
  12   1  -7      268.02      237.38     66.94 o 
  13   1  -7       28.83       64.51     65.89 o 
  14   1  -7       67.61       43.66     73.64 o 
  15   1  -7      127.47      165.89     83.11 o 
  16   1  -7       95.68      122.26     90.51 o 
  17   1  -7       17.80      -16.70     92.59 o 
  -9   2  -7      762.80      774.88     61.17 o 
  -8   2  -7     1071.93     1054.24     60.05 o 
  -7   2  -7     2775.79     2527.06     99.67 o 
  -6   2  -7     7515.84     7503.92    255.03 o 
  -5   2  -7    12236.32    11920.56    312.83 o 
  -4   2  -7    23167.18    22823.59    659.09 o 
  -3   2  -7    10196.37    10468.19    280.49 o 
  -2   2  -7     1174.04     1133.62     52.55 o 
  -1   2  -7      395.21      341.84     23.19 o 
   0   2  -7      970.51     1000.38     39.28 o 
   1   2  -7       27.62       36.73      9.63 o 
   2   2  -7      400.52      392.45     25.02 o 
   3   2  -7    21085.00    22249.38   1019.19 o 
   4   2  -7     3205.18     3324.50    123.99 o 
   5   2  -7    19129.74    19944.61    872.68 o 
   6   2  -7     6924.84     7332.66    304.90 o 
   7   2  -7      773.37      847.16     39.92 o 
   8   2  -7     3078.52     3100.69    139.18 o 
   9   2  -7     1009.27      980.03     80.77 o 
  10   2  -7       53.54       52.38     57.99 o 
  11   2  -7      844.86      773.03    100.67 o 
  12   2  -7      637.87      758.09    106.02 o 
  13   2  -7     1534.09     1623.06    157.37 o 
  14   2  -7      267.06      403.80    105.05 o 
  15   2  -7      136.55      108.57    100.79 o 
  16   2  -7      178.86      184.08    115.51 o 
  17   2  -7       71.09      164.05    120.55 o 
 -11   3  -7      609.82      581.55    126.22 o 
 -10   3  -7     2767.88     2938.39    267.82 o 
  -9   3  -7      609.98      583.59     71.34 o 
  -8   3  -7     1252.78     1170.16     73.71 o 
  -7   3  -7    11022.90    10465.06    311.06 o 
  -6   3  -7     7516.22     7390.40    245.47 o 
  -5   3  -7      254.46      293.20     24.03 o 
  -4   3  -7      887.91      974.82     50.39 o 
  -3   3  -7       49.91       31.46     14.48 o 
  -2   3  -7    20648.04    21068.58    517.93 o 
  -1   3  -7     1851.34     1813.94     56.88 o 
   0   3  -7     2307.93     2287.55     73.59 o 
   1   3  -7    35369.38    37148.21    951.08 o 
   2   3  -7     9387.13     9912.35    288.65 o 
   3   3  -7     8158.75     8409.20    329.46 o 
   4   3  -7     1263.96     1367.35     88.49 o 
   5   3  -7     1204.30     1361.97     88.07 o 
   6   3  -7     2267.49     2116.72    118.85 o 
   7   3  -7     2747.32     2536.64     96.73 o 
   8   3  -7      566.61      499.99     64.64 o 
   9   3  -7     3818.59     3694.32    251.46 o 
  10   3  -7     8763.58     9209.71    602.34 o 
  11   3  -7      712.76      585.99     84.63 o 
  12   3  -7     2003.33     1998.42    175.31 o 
  13   3  -7      333.47      348.33     85.32 o 
  14   3  -7       50.71       66.96     84.20 o 
  15   3  -7       55.15      161.34     93.04 o 
  16   3  -7       44.10       98.84     95.26 o 
 -13   4  -7      289.80      345.49    134.75 o 
 -12   4  -7      589.09      759.59    148.65 o 
 -11   4  -7       36.77       63.32    108.09 o 
 -10   4  -7      658.98      704.46     83.62 o 
  -9   4  -7       65.09       80.74     47.41 o 
  -8   4  -7     2562.99     2396.75    119.13 o 
  -7   4  -7      411.32      416.15     50.51 o 
  -6   4  -7     3864.20     3850.53    142.67 o 
  -5   4  -7     2328.26     2324.75     96.43 o 
  -4   4  -7    10611.98    10503.01    246.35 o 
  -3   4  -7     6028.75     5820.80    136.56 o 
  -2   4  -7     3265.10     3138.75    104.70 o 
  -1   4  -7     2732.75     2695.90     72.88 o 
   0   4  -7     1805.40     1803.43     67.34 o 
   1   4  -7     1234.59     1241.29     48.67 o 
   2   4  -7      680.77      698.27     30.58 o 
   3   4  -7    18222.71    18850.48    607.36 o 
   4   4  -7     1303.16     1305.66     70.61 o 
   5   4  -7    11366.76    11348.43    413.57 o 
   6   4  -7     3339.39     3195.37    232.01 o 
   7   4  -7      125.03      155.99     68.11 o 
 -13   5  -7      513.83      534.26    148.92 o 
 -12   5  -7      112.02      364.47    135.98 o 
 -11   5  -7      158.02      158.40    117.86 o 
 -10   5  -7      934.70     1016.02     73.45 o 
  -9   5  -7      306.94      296.60     51.29 o 
  -8   5  -7      197.75      207.29     46.57 o 
  -7   5  -7     2432.30     2352.31    120.94 o 
  -6   5  -7     1032.07     1132.94     77.11 o 
  -5   5  -7      912.94      904.32     65.48 o 
  -4   5  -7      352.19      369.29     34.70 o 
  -3   5  -7      462.38      425.81     29.05 o 
  -2   5  -7     1754.09     1729.43     60.90 o 
  -1   5  -7     1761.11     1685.40     75.08 o 
   0   5  -7     2889.01     2899.01    113.37 o 
   1   5  -7    10463.78    10444.77    414.24 o 
   2   5  -7     2122.32     2134.94     83.40 o 
   3   5  -7     4117.00     4031.62    168.49 o 
   4   5  -7      304.76      312.00     44.70 o 
   5   5  -7      319.46      263.12     51.18 o 
 -12   6  -7      171.42      251.46    131.22 o 
 -11   6  -7      176.98      257.31     89.37 o 
 -10   6  -7       34.31       45.19     63.67 o 
  -9   6  -7      372.53      368.16     56.71 o 
  -8   6  -7      801.90      815.81     66.19 o 
  -7   6  -7      116.99      117.94     44.58 o 
  -6   6  -7      255.26      257.30     45.34 o 
  -5   6  -7      459.64      469.60     53.39 o 
  -4   6  -7      691.26      795.80     62.68 o 
  -3   6  -7     1874.77     1784.56    101.13 o 
  -2   6  -7      568.94      550.77     60.52 o 
  -1   6  -7      230.45      274.55     85.45 o 
   0   6  -7      562.81      611.95     74.49 o 
   1   6  -7       91.46      128.32     56.99 o 
   2   6  -7      849.63      816.50     67.57 o 
   3   6  -7     2140.62     2244.57    118.55 o 
   4   6  -7       21.82       65.75     57.08 o 
 -10   7  -7       92.16       91.94     66.56 o 
  -9   7  -7      127.78      134.26     66.46 o 
  -8   7  -7       67.33       53.42     57.15 o 
  -7   7  -7       12.15       57.10     52.60 o 
  -6   7  -7       48.23       37.22     40.66 o 
  -5   7  -7      425.39      428.74     62.05 o 
  -4   7  -7      264.92      269.55     55.31 o 
  -3   7  -7      268.78      194.48     45.67 o 
  -2   7  -7      253.70      220.74     67.93 o 
  -1   7  -7      172.33      174.83     40.80 o 
   0   7  -7      418.53      439.23     47.57 o 
   1   7  -7      322.38      383.58     76.52 o 
   2   7  -7      150.11      122.92     69.35 o 
   3   7  -7      588.32      657.22     92.01 o 
   4   7  -7      198.06      157.32     70.06 o 
  12   7  -7       76.10       51.22    113.35 o 
  -8   8  -7        7.67       57.03     78.63 o 
  -7   8  -7       40.51      114.84     79.20 o 
  -6   8  -7      208.31      153.33     76.24 o 
  -5   8  -7      323.56      340.98     76.79 o 
  -4   8  -7      172.27      169.33     68.96 o 
  -3   8  -7      184.00      157.14     63.02 o 
  -2   8  -7       52.91       37.88     48.51 o 
  -1   8  -7       40.16       32.61     36.85 o 
   0   8  -7      100.61       82.65     62.10 o 
   1   8  -7       47.24       96.95     77.44 o 
   2   8  -7      122.75      168.53     79.05 o 
   3   8  -7      390.66      489.55     89.92 o 
  -4   9  -7       82.61       87.00     62.59 o 
  -3   9  -7       28.38        4.34     51.81 o 
  -2   9  -7      387.08      467.00    204.20 o 
  -1   9  -7        1.17      116.29     88.93 o 
   0   9  -7       11.43       12.54     86.17 o 
   1   9  -7      341.60      419.91     98.89 o 
   2   9  -7       91.55       46.22    122.26 o 
   3   9  -7      113.96      -19.02    117.14 o 
  -9   0  -6     1857.48     1831.18    159.52 o 
  -8   0  -6     6663.90     6947.72    453.51 o 
  -7   0  -6     7105.31     7351.28    329.16 o 
  -6   0  -6    19385.97    19505.28    868.15 o 
  -5   0  -6    23151.62    23095.72   1026.47 o 
  -4   0  -6    25361.92    25425.66   1130.00 o 
  -3   0  -6     5641.76     5874.67    284.53 o 
  -2   0  -6     2294.94     2244.66    111.47 o 
  -1   0  -6     1973.34     2090.18     85.18 o 
   0   0  -6      542.96      388.57     44.30 o 
   1   0  -6     1284.67     1391.41    102.53 o 
   2   0  -6     5589.41     6026.78    423.08 o 
   3   0  -6    33554.03    35449.96   2161.85 o 
   4   0  -6    14973.97    15551.07    905.77 o 
   5   0  -6    30092.44    31035.05   1149.47 o 
   6   0  -6     9084.77     9300.22    436.42 o 
   7   0  -6      481.97      497.65     47.27 o 
   8   0  -6     1473.95     1577.40    148.21 o 
   9   0  -6     1560.63     1617.72    157.78 o 
  10   0  -6       49.95       84.46     71.48 o 
  11   0  -6     2637.92     2415.43    235.34 o 
  12   0  -6     3239.32     3074.69    252.95 o 
  13   0  -6     3987.73     3807.89    310.03 o 
  14   0  -6      660.15      435.91    119.96 o 
  15   0  -6       10.83      -41.04    114.94 o 
  16   0  -6      910.86      805.38    152.27 o 
  17   0  -6      166.83      252.45    137.83 o 
 -10   1  -6     7478.54     7762.75    523.43 o 
  -9   1  -6      651.42      555.31     76.35 o 
  -8   1  -6      872.60      868.60     51.57 o 
  -7   1  -6     7391.88     7577.93    242.82 o 
  -6   1  -6     6738.78     6799.53    200.39 o 
  -5   1  -6      811.65      789.07     34.38 o 
  -4   1  -6     3823.58     3832.44    120.00 o 
  -3   1  -6     1552.54     1521.32     69.46 o 
  -2   1  -6    73938.45    71369.27   3063.74 o 
  -1   1  -6     3790.50     3686.41    146.47 o 
   0   1  -6     4456.48     4702.42    158.14 o 
   1   1  -6    43338.91    45859.34   1723.57 o 
   2   1  -6    17499.79    18354.46    651.83 o 
   3   1  -6    34256.63    36204.47   1414.62 o 
   4   1  -6     1983.83     2084.84    116.65 o 
   5   1  -6      749.59      705.11     38.44 o 
   6   1  -6    32735.76    35418.05   1096.37 o 
   7   1  -6     4941.77     4919.05    190.75 o 
   8   1  -6     2767.23     2781.00    127.06 o 
   9   1  -6     2403.71     2210.10    137.03 o 
  10   1  -6     8553.70     8716.43    416.08 o 
  11   1  -6      518.13      594.92     72.28 o 
  12   1  -6      645.78      647.11     82.35 o 
  13   1  -6      177.54       48.41    129.67 o 
  14   1  -6      373.23      319.52     83.39 o 
  15   1  -6      569.65      497.15     93.70 o 
  16   1  -6       78.75       70.98     90.57 o 
  17   1  -6      168.21      219.86     98.56 o 
  -9   2  -6       92.15       72.32     36.28 o 
  -8   2  -6     2913.43     2741.94     92.31 o 
  -7   2  -6     1007.01      930.61     48.32 o 
  -6   2  -6     2175.51     2084.47     70.50 o 
  -5   2  -6    15798.76    15737.72    418.90 o 
  -4   2  -6    13047.52    12957.83    380.42 o 
  -3   2  -6     2358.11     2265.37     59.69 o 
  -2   2  -6      758.35      780.47     32.78 o 
  -1   2  -6      490.60      529.54     24.50 o 
   0   2  -6     3505.16     3560.31    102.73 o 
   1   2  -6     2196.14     2324.38     68.37 o 
   2   2  -6      723.16      817.93     36.42 o 
   3   2  -6    13964.22    14052.35    656.18 o 
   4   2  -6      469.31      421.94     36.18 o 
   5   2  -6     2861.78     2543.99    188.53 o 
   6   2  -6      303.16      320.70     43.32 o 
   7   2  -6      697.64      765.81     37.55 o 
   8   2  -6     2752.20     2750.27    118.77 o 
   9   2  -6     2115.12     2085.39    127.41 o 
  10   2  -6      338.09      288.71     70.75 o 
  11   2  -6     1361.75     1190.41    134.27 o 
  12   2  -6     1174.10     1255.49    137.32 o 
  13   2  -6      420.67      616.27    103.49 o 
  14   2  -6      557.21      464.43    106.89 o 
  15   2  -6       31.43      135.39    102.98 o 
  16   2  -6      261.87      260.33    119.15 o 
  17   2  -6       49.98      131.61    120.19 o 
 -11   3  -6       73.59       48.45     89.32 o 
 -10   3  -6       38.00      118.77     56.66 o 
  -9   3  -6      377.51      338.66     60.07 o 
  -8   3  -6      180.96      229.54     63.39 o 
  -7   3  -6     1124.58     1125.34     57.92 o 
  -6   3  -6      741.90      747.27     46.73 o 
  -5   3  -6     2109.95     1979.00     61.35 o 
  -4   3  -6      173.96      199.51     18.80 o 
  -3   3  -6     1792.26     1790.64     52.41 o 
  -2   3  -6     1606.64     1518.21     50.05 o 
  -1   3  -6      411.41      376.91     20.60 o 
   0   3  -6     2204.13     2287.62     66.27 o 
   1   3  -6     1702.59     1852.14     59.18 o 
   2   3  -6      999.20     1110.23     42.52 o 
   3   3  -6      442.39      335.68     46.31 o 
   4   3  -6      891.60      868.56     67.13 o 
   5   3  -6      951.31      936.12     66.45 o 
   6   3  -6      124.48      141.72     33.46 o 
   7   3  -6       42.10        8.98     26.20 o 
   8   3  -6     1072.75     1021.31     99.21 o 
   9   3  -6       11.51      -14.44     43.74 o 
  10   3  -6      526.93      612.76     77.66 o 
  11   3  -6      665.14      686.89     85.52 o 
  12   3  -6      764.23      832.59     97.81 o 
  13   3  -6       72.44      136.98     76.96 o 
  14   3  -6      129.33      189.55     84.98 o 
  15   3  -6       38.28       75.98     89.10 o 
  16   3  -6       14.52       65.49     93.18 o 
 -13   4  -6       66.73      212.69    123.33 o 
 -12   4  -6        8.80       65.15    109.22 o 
 -11   4  -6       80.01       53.32    106.41 o 
 -10   4  -6       39.88        2.26     49.48 o 
  -9   4  -6      231.71      221.96     44.27 o 
  -8   4  -6      157.98      166.52     45.32 o 
  -7   4  -6        4.85       20.24     38.22 o 
  -6   4  -6     1852.44     1774.63     80.95 o 
  -5   4  -6     2673.42     2745.61    107.24 o 
  -4   4  -6      477.66      536.22     26.87 o 
  -3   4  -6      739.66      710.94     30.26 o 
  -2   4  -6      239.03      234.65     27.61 o 
  -1   4  -6     1146.58     1218.15     40.28 o 
   0   4  -6     2195.00     2235.13     73.02 o 
   1   4  -6      194.71      176.51     18.53 o 
   2   4  -6      535.37      508.32     25.70 o 
   3   4  -6      957.36     1042.81     51.58 o 
   4   4  -6      174.72      164.12     25.17 o 
   5   4  -6     2695.90     2829.42    144.56 o 
   6   4  -6       52.43       89.15     59.14 o 
   7   4  -6      208.36      151.62     70.08 o 
 -13   5  -6       15.84      -43.18    126.09 o 
 -12   5  -6      151.12      178.96    127.96 o 
 -11   5  -6      176.08      208.36     62.36 o 
 -10   5  -6      760.60      806.09     67.07 o 
  -9   5  -6       60.47       66.17     44.73 o 
  -8   5  -6       48.29       61.70     41.68 o 
  -7   5  -6     1983.94     1963.55    106.86 o 
  -6   5  -6      118.44      126.73     43.67 o 
  -5   5  -6      271.59      276.73     44.18 o 
  -4   5  -6     1564.57     1477.73     59.78 o 
  -3   5  -6      666.51      681.83     39.04 o 
  -2   5  -6    10108.25    10404.50    241.19 o 
  -1   5  -6       79.01       58.53     26.23 o 
   0   5  -6      143.42      145.34     29.35 o 
   1   5  -6     5468.43     5680.06    189.54 o 
   2   5  -6     1253.44     1237.40     56.82 o 
   3   5  -6     1263.05     1208.89     74.52 o 
   4   5  -6       34.84       41.72     35.61 o 
   5   5  -6      470.07      470.85     59.03 o 
 -12   6  -6      144.67      120.14     89.16 o 
 -11   6  -6      114.42      101.87     81.22 o 
 -10   6  -6      183.14      167.46     66.52 o 
  -9   6  -6      115.64      115.18     49.76 o 
  -8   6  -6      590.90      592.41     59.64 o 
  -7   6  -6      374.30      384.71     50.20 o 
  -6   6  -6     1023.99     1064.68     82.96 o 
  -5   6  -6     3030.60     2919.02    118.70 o 
  -4   6  -6     1595.42     1559.00     76.27 o 
  -3   6  -6      596.43      511.00     69.77 o 
  -2   6  -6      309.85      316.47     52.85 o 
  -1   6  -6      387.60      236.47     56.66 o 
   0   6  -6      270.03      341.36     43.65 o 
   1   6  -6      244.23      237.00     34.92 o 
   2   6  -6        9.31       12.50     40.32 o 
   3   6  -6     9194.39     9339.28    359.87 o 
   4   6  -6      651.07      683.01     83.03 o 
 -10   7  -6      977.42     1036.20     91.77 o 
  -9   7  -6      176.90      218.32     64.72 o 
  -8   7  -6       62.24       93.42     53.25 o 
  -7   7  -6      926.83      900.92     75.42 o 
  -6   7  -6      488.46      544.94     55.72 o 
  -5   7  -6      123.15      140.11     53.97 o 
  -4   7  -6      945.13      874.67     74.31 o 
  -3   7  -6       41.15       20.27     40.23 o 
  -2   7  -6     2879.36     2648.99    113.50 o 
  -1   7  -6       63.71      103.88     38.61 o 
   0   7  -6      949.30      943.09     65.00 o 
   1   7  -6     2703.95     2677.96    173.55 o 
   2   7  -6      692.56      705.94     90.61 o 
   3   7  -6      817.68     1001.37    133.25 o 
   4   7  -6      223.25      362.83     78.35 o 
  -8   8  -6      259.33      386.54     98.65 o 
  -7   8  -6       60.42       86.94     78.75 o 
  -6   8  -6      119.28       81.30     73.73 o 
  -5   8  -6      651.87      714.70     89.49 o 
  -4   8  -6      987.80      941.10     98.58 o 
  -3   8  -6      793.86      781.32     82.94 o 
  -2   8  -6       32.09       58.85     44.46 o 
  -1   8  -6      120.16      121.96     76.51 o 
   0   8  -6      322.36      301.23     67.34 o 
   1   8  -6       23.90       14.32     73.98 o 
   2   8  -6       23.77      -23.92     72.69 o 
   3   8  -6     2291.44     2195.76    160.86 o 
  -4   9  -6      244.86      246.81     66.19 o 
  -3   9  -6      264.96      237.38     64.75 o 
  -2   9  -6      425.62      630.49    119.15 o 
  -1   9  -6        7.07       35.01    127.17 o 
   0   9  -6       89.59      124.92     90.48 o 
   1   9  -6       19.34        3.31    124.57 o 
   2   9  -6      185.46      145.20    124.14 o 
   3   9  -6      427.12      506.54    138.73 o 
 -10   1  -5     2227.22     2423.42    197.79 o 
  -9   1  -5       55.48       74.96     31.56 o 
  -8   1  -5      845.62      870.63     50.16 o 
  -7   1  -5      348.28      381.94     25.50 o 
  -6   1  -5      315.92      319.36     21.95 o 
  -5   1  -5     1138.15     1161.53     42.19 o 
  -4   1  -5     5048.76     5138.30    174.13 o 
  -3   1  -5      118.81      126.44     11.54 o 
  -2   1  -5    20916.99    20199.14   1461.81 o 
  -1   1  -5      841.29      830.87     35.18 o 
   0   1  -5      103.45      103.70     10.71 o 
   1   1  -5    37992.91    42276.29   1531.89 o 
   2   1  -5    19865.88    22114.21   1006.40 o 
   3   1  -5    20341.29    21953.86   1022.38 o 
   4   1  -5      980.56      930.07     39.67 o 
   5   1  -5     8065.69     8609.79    281.07 o 
   6   1  -5     8167.53     8727.92    290.39 o 
   7   1  -5     3325.51     3324.98    141.57 o 
   8   1  -5     1291.32     1388.23     76.58 o 
   9   1  -5      509.46      534.24     61.67 o 
  10   1  -5     2084.31     2162.04    137.56 o 
  11   1  -5       32.63        1.47     55.52 o 
  12   1  -5       22.70      -25.50     60.74 o 
  13   1  -5       10.45       37.41     68.43 o 
  14   1  -5      380.86      388.03     85.11 o 
  15   1  -5      455.67      547.49     95.84 o 
  16   1  -5       78.22       89.23     89.83 o 
  17   1  -5       41.72       46.81     92.24 o 
  -9   2  -5      956.43      835.39     64.12 o 
  -8   2  -5     4269.39     4242.75    138.66 o 
  -7   2  -5      762.95      756.49     41.49 o 
  -6   2  -5     7587.96     7429.15    220.62 o 
  -5   2  -5    12311.44    11787.68    320.65 o 
  -4   2  -5    10494.22    10666.96    315.48 o 
  -3   2  -5      186.50      180.09     13.99 o 
  -2   2  -5     3587.86     3764.20    112.67 o 
  -1   2  -5     3362.50     3460.48    107.42 o 
   0   2  -5     5164.75     5228.97    194.64 o 
   1   2  -5      775.62      790.27     29.48 o 
   2   2  -5     4936.28     5109.13    201.32 o 
   3   2  -5    37506.19    38221.12   1715.06 o 
   4   2  -5    10357.61    11458.88    441.29 o 
   5   2  -5    18516.97    19155.10    701.93 o 
   6   2  -5     3464.06     3518.41    112.06 o 
   7   2  -5      242.23      251.66     23.88 o 
   8   2  -5      349.10      432.23     66.06 o 
   9   2  -5      130.50      134.90     42.74 o 
  10   2  -5      520.47      529.84     81.77 o 
  11   2  -5     2769.10     2773.19    210.46 o 
  12   2  -5     2251.51     2287.71    197.48 o 
  13   2  -5     2433.37     2350.48    209.28 o 
  14   2  -5      555.53      630.17    116.34 o 
  15   2  -5      245.20      299.85    110.40 o 
  16   2  -5       41.08      170.67    117.28 o 
  17   2  -5       32.68      147.71    118.68 o 
 -11   3  -5     1633.24     1548.13    189.88 o 
 -10   3  -5     5114.32     5416.69    278.70 o 
  -9   3  -5      303.01      283.34     57.09 o 
  -8   3  -5      320.10      294.24     43.20 o 
  -7   3  -5     6987.93     6888.56    245.05 o 
  -6   3  -5     3030.60     2927.58    114.13 o 
  -5   3  -5     1189.76     1151.29     41.91 o 
  -4   3  -5     9248.17     9625.57    236.21 o 
  -3   3  -5     4459.34     4385.70    113.23 o 
  -2   3  -5    43866.23    44227.77   1175.40 o 
  -1   3  -5     2464.21     2419.73     81.98 o 
   0   3  -5     2901.01     2942.78     78.55 o 
   1   3  -5    19650.31    19945.27    570.38 o 
   2   3  -5     6852.91     7098.52    208.50 o 
   3   3  -5      134.62      161.98     36.55 o 
   4   3  -5      151.99      145.71     49.15 o 
   5   3  -5     4199.37     4037.94    210.02 o 
   6   3  -5     9440.67     9330.96    435.66 o 
   7   3  -5     7072.41     6661.08    234.13 o 
   8   3  -5     1799.43     1773.98    132.47 o 
   9   3  -5     2718.54     2648.18    189.65 o 
  10   3  -5     7074.91     7219.55    458.07 o 
  11   3  -5      180.43      172.61     65.08 o 
  12   3  -5      265.66      287.03     73.97 o 
  13   3  -5      163.80      146.51     79.00 o 
  14   3  -5      416.62      488.93     98.28 o 
  15   3  -5      486.77      473.51    103.34 o 
  16   3  -5        8.51      173.56     92.93 o 
 -13   4  -5      688.66      858.14    158.62 o 
 -12   4  -5      837.33      999.71    157.33 o 
 -11   4  -5      585.65      582.44     82.19 o 
 -10   4  -5      323.13      360.19     59.04 o 
  -9   4  -5      892.54      921.89     63.97 o 
  -8   4  -5     1966.79     1994.69    106.69 o 
  -7   4  -5     2899.71     2626.82    124.09 o 
  -6   4  -5     2232.75     2273.51     95.15 o 
  -5   4  -5    12472.78    12406.33    364.96 o 
  -4   4  -5    10886.28    10658.64    260.93 o 
  -3   4  -5      821.94      832.19     35.67 o 
  -2   4  -5       11.57       21.53     17.24 o 
  -1   4  -5      248.00      248.02     16.74 o 
   0   4  -5     8159.64     8301.12    250.67 o 
   1   4  -5      498.75      515.76     30.11 o 
   2   4  -5     1245.06     1245.21     43.30 o 
   3   4  -5    22204.82    23162.37    587.35 o 
   4   4  -5     3115.11     2997.28    163.99 o 
   5   4  -5    10601.16    10496.67    484.62 o 
   6   4  -5     1380.03     1348.58    141.48 o 
 -13   5  -5      257.83      326.93    138.14 o 
 -12   5  -5      537.28      545.75    141.44 o 
 -11   5  -5      143.71      144.90     60.37 o 
 -10   5  -5     1171.45     1208.39     78.46 o 
  -9   5  -5      423.20      473.93     54.42 o 
  -8   5  -5      188.13      180.88     44.83 o 
  -7   5  -5     1371.09     1327.05     77.06 o 
  -6   5  -5      918.83      904.24     67.78 o 
  -5   5  -5      456.60      485.64     50.64 o 
  -4   5  -5     3221.71     3172.55    104.36 o 
  -3   5  -5     1331.66     1293.22     53.06 o 
  -2   5  -5     6913.78     7035.13    195.06 o 
  -1   5  -5      410.13      403.18     40.70 o 
   0   5  -5     3099.44     3032.45    113.85 o 
   1   5  -5     4276.99     4312.32    150.07 o 
   2   5  -5     1292.86     1313.62     76.22 o 
   3   5  -5      550.64      561.78     54.05 o 
   4   5  -5     1536.34     1433.37     81.05 o 
   5   5  -5     3722.40     3987.29    282.04 o 
 -12   6  -5      310.26      310.10     91.46 o 
 -11   6  -5      243.45      250.00     84.88 o 
 -10   6  -5      105.38       93.48     61.94 o 
  -9   6  -5       22.55      -27.83     46.94 o 
  -8   6  -5      194.51      193.03     48.72 o 
  -7   6  -5      225.04      240.87     46.91 o 
  -6   6  -5      422.08      466.25     48.94 o 
  -5   6  -5      758.43      773.37     54.51 o 
  -4   6  -5     1712.93     1613.41     69.58 o 
  -3   6  -5     1283.71     1300.98     71.87 o 
  -2   6  -5       23.85       27.51     34.94 o 
  -1   6  -5      376.00      395.61     46.96 o 
   0   6  -5     2674.15     2619.53    120.24 o 
   1   6  -5      258.86      246.42     60.91 o 
   2   6  -5      860.14      885.32     80.71 o 
   3   6  -5     1184.21     1200.83     81.55 o 
   4   6  -5       10.35       23.19     57.97 o 
 -10   7  -5       37.45      109.18     65.42 o 
  -9   7  -5       42.45       84.71     67.53 o 
  -8   7  -5      146.07      132.84     57.12 o 
  -7   7  -5      188.74      296.11     56.84 o 
  -6   7  -5      794.86      899.79     63.03 o 
  -5   7  -5       40.79       70.69     50.96 o 
  -4   7  -5      214.32      234.07     54.30 o 
  -3   7  -5      373.21      404.15     55.97 o 
  -2   7  -5       33.05       30.91     38.94 o 
  -1   7  -5      380.90      411.77     45.60 o 
   0   7  -5      362.24      397.36     95.09 o 
   1   7  -5       22.64       24.79     64.73 o 
   2   7  -5      512.14      561.13     85.51 o 
   3   7  -5      438.02      505.39     90.98 o 
   4   7  -5       69.32      138.33     69.61 o 
  -8   8  -5       17.78       82.48     79.72 o 
  -7   8  -5        7.94      -28.37     74.42 o 
  -6   8  -5      208.86      185.24     75.65 o 
  -5   8  -5      215.00      241.32     71.20 o 
  -4   8  -5      172.85      180.48     64.80 o 
  -3   8  -5       95.51      136.80     59.48 o 
  -2   8  -5        6.77       31.60     35.86 o 
  -1   8  -5       78.69       78.25     61.23 o 
   0   8  -5      233.68      266.97    104.89 o 
   1   8  -5       12.84       -5.91     72.38 o 
   2   8  -5       71.36      100.33     78.20 o 
   3   8  -5      416.30      558.69     94.02 o 
  -4   9  -5      398.01      497.34    111.40 o 
  -3   9  -5       70.86       88.04     51.46 o 
  -2   9  -5     1018.63     1149.66    184.07 o 
  -1   9  -5      264.06      224.34     94.49 o 
   0   9  -5      267.71      371.15    136.71 o 
   1   9  -5      429.74      475.80    140.20 o 
   2   9  -5       87.83       90.68    125.09 o 
   3   9  -5      210.83      281.10    123.88 o 
 -10   0  -4      581.01      693.67     94.54 o 
  -9   0  -4     3010.36     2996.03    245.60 o 
  -8   0  -4     7006.61     6864.15    339.09 o 
  -7   0  -4     6485.23     6724.00    328.90 o 
  -6   0  -4     7645.49     7811.23    329.52 o 
  -5   0  -4    39024.48    40795.98   1872.94 o 
  -4   0  -4    17120.79    18055.46    796.75 o 
  -3   0  -4     4761.87     4916.67    219.99 o 
  -2   0  -4     2526.38     2506.23    119.04 o 
  -1   0  -4      614.27      600.16     29.31 o 
   0   0  -4     4172.66     2612.61    168.48 o 
   1   0  -4     3770.66     3724.19    221.96 o 
   2   0  -4     6259.19     6297.15    404.49 o 
   3   0  -4   394734.72   400364.62  18227.80 o 
   5   0  -4    28835.41    30108.99   1354.25 o 
   6   0  -4     2764.37     2786.77    140.19 o 
   7   0  -4     1248.13     1228.04     79.03 o 
   8   0  -4     1254.39     1178.92    122.75 o 
   9   0  -4      891.92      844.20    100.54 o 
  10   0  -4     2186.59     2150.09    202.23 o 
  11   0  -4     4477.37     4277.56    333.89 o 
  12   0  -4     2664.39     2468.34    224.20 o 
  13   0  -4     1050.38     1057.66    147.35 o 
  14   0  -4     1067.78     1043.32    158.31 o 
  15   0  -4      555.79      482.86    137.51 o 
  16   0  -4      156.56      219.22    135.10 o 
  17   0  -4      173.95      298.51    143.90 o 
 -10   1  -4     9345.20     9499.59    639.54 o 
  -9   1  -4       58.33       48.64     30.51 o 
  -8   1  -4     1046.22      997.47     53.54 o 
  -7   1  -4      880.61      925.35     43.37 o 
  -6   1  -4      587.22      624.56     33.36 o 
  -5   1  -4     5406.66     5640.38    170.14 o 
  -4   1  -4    15945.16    16541.35    520.74 o 
  -3   1  -4     5246.81     5420.85    175.07 o 
  -2   1  -4    68879.16    70312.56   2498.20 o 
  -1   1  -4     3539.57     3789.25    146.24 o 
   0   1  -4    10182.39    10483.93    333.69 o 
   1   1  -4    14331.89    15198.66    573.28 o 
   2   1  -4     3916.06     4532.91    211.14 o 
   3   1  -4     5776.46     6226.77    232.56 o 
   4   1  -4     4913.76     5331.44    164.57 o 
   5   1  -4    13279.57    13623.91    421.32 o 
   6   1  -4    20690.18    21470.32    708.48 o 
   7   1  -4    17095.22    17631.61    649.23 o 
   8   1  -4     2111.30     2057.54     95.74 o 
   9   1  -4     1924.54     1974.19    118.85 o 
  10   1  -4     2755.35     2765.92    163.87 o 
  11   1  -4      668.79      643.31     77.73 o 
  12   1  -4      372.97      352.77     86.43 o 
  13   1  -4      458.84      334.48     77.20 o 
  14   1  -4     1230.88     1246.84    161.07 o 
  15   1  -4     1482.50     1368.02    126.47 o 
  16   1  -4       52.81      212.12     91.21 o 
  17   1  -4       70.32       85.95     95.52 o 
 -10   2  -4       60.78       32.67     57.01 o 
  -9   2  -4      734.30      792.40     60.32 o 
  -8   2  -4     1568.84     1612.41     67.41 o 
  -7   2  -4     3052.18     2978.88    100.88 o 
  -6   2  -4     1564.42     1551.26     55.00 o 
  -5   2  -4     7626.58     7673.69    231.27 o 
  -4   2  -4     5620.76     5704.12    159.16 o 
  -3   2  -4     2049.58     2097.32     62.83 o 
  -2   2  -4      230.84      285.30     16.18 o 
  -1   2  -4      679.06      717.65     28.99 o 
   0   2  -4     9451.04     9534.59    276.16 o 
   1   2  -4      795.88      783.97     31.60 o 
   2   2  -4      556.01      564.84     35.06 o 
   3   2  -4    27112.47    28119.46   1311.41 o 
   4   2  -4       99.06       92.33     11.77 o 
   5   2  -4     7436.69     7504.55    239.93 o 
   6   2  -4     1049.52     1084.93     44.07 o 
   7   2  -4      392.88      426.60     28.32 o 
   8   2  -4     1745.98     1666.44     82.40 o 
   9   2  -4       63.88       -3.80     49.17 o 
  10   2  -4     1064.61     1118.09    118.54 o 
  11   2  -4     2358.38     2430.06    204.36 o 
  12   2  -4     1318.71     1301.19    147.77 o 
  13   2  -4      547.78      683.15    107.49 o 
  14   2  -4      125.59       89.41     95.79 o 
  15   2  -4        8.97       71.43    102.85 o 
  16   2  -4       42.68       38.91    115.41 o 
 -12   3  -4      189.64      238.29    109.60 o 
 -11   3  -4      117.04      106.83     94.18 o 
 -10   3  -4      426.61      394.61     66.35 o 
  -9   3  -4      112.29      131.89     37.85 o 
  -8   3  -4     1035.48      974.82     66.07 o 
  -7   3  -4      658.83      664.38     46.02 o 
  -6   3  -4      364.97      362.29     28.05 o 
  -5   3  -4       42.90       41.44     17.44 o 
  -4   3  -4      571.32      578.90     27.83 o 
  -3   3  -4     2560.67     2575.33     70.29 o 
  -2   3  -4     3789.38     3970.37    114.60 o 
  -1   3  -4       89.87       81.98     12.81 o 
   0   3  -4     1199.27     1190.07     44.38 o 
   1   3  -4     1979.80     2214.23     75.56 o 
   2   3  -4     1527.45     1481.35     58.87 o 
   3   3  -4     1266.26     1358.49     84.77 o 
   4   3  -4      654.13      526.23     72.05 o 
   5   3  -4      840.46      832.00     62.16 o 
   6   3  -4     1298.95     1223.95     82.69 o 
   7   3  -4      105.10       93.41     74.75 o 
   8   3  -4       18.42       20.05     36.64 o 
   9   3  -4      277.84      337.57     55.25 o 
  10   3  -4      232.71      331.50     61.21 o 
  11   3  -4      440.22      431.21     73.43 o 
  12   3  -4       23.74      -23.12     66.32 o 
  13   3  -4      522.30      519.34     90.19 o 
  14   3  -4       54.51       22.71     81.59 o 
  15   3  -4        2.59      155.17     91.03 o 
  16   3  -4       67.50      244.09     96.80 o 
 -14   4  -4      211.96       73.02    129.41 o 
 -13   4  -4       78.78       76.50    121.35 o 
 -12   4  -4       69.66      238.29    111.42 o 
 -11   4  -4       41.80        6.77     59.26 o 
 -10   4  -4      155.01      180.41     53.16 o 
  -9   4  -4      825.60      804.18     64.79 o 
  -8   4  -4      260.66      194.14     40.57 o 
  -7   4  -4      774.87      731.45     60.48 o 
  -6   4  -4      387.77      371.85     38.77 o 
  -5   4  -4     1558.50     1649.07    103.57 o 
  -4   4  -4      144.58      154.89     20.71 o 
  -3   4  -4     1724.75     1632.98     52.22 o 
  -2   4  -4      293.08      256.23     21.00 o 
  -1   4  -4      891.52      913.47     35.61 o 
   0   4  -4     2156.39     2336.93     74.06 o 
   1   4  -4      647.75      648.18     29.65 o 
   2   4  -4     1193.63     1234.46     50.78 o 
   3   4  -4      762.11      877.90     49.43 o 
   4   4  -4     1215.51     1168.66     68.32 o 
   5   4  -4     1661.01     1543.56     92.15 o 
   6   4  -4     1115.75     1122.55    121.80 o 
 -13   5  -4      329.48      471.56    144.27 o 
 -12   5  -4      686.53      726.31    149.28 o 
 -11   5  -4      599.64      633.08     74.16 o 
 -10   5  -4     1242.97     1250.14     80.47 o 
  -9   5  -4       92.50      111.11     45.47 o 
  -8   5  -4      128.18      168.41     43.68 o 
  -7   5  -4      389.51      358.94     46.01 o 
  -6   5  -4      295.24      240.26     39.69 o 
  -5   5  -4      673.23      685.70     56.43 o 
  -4   5  -4     3564.02     3362.50    221.42 o 
  -3   5  -4     2018.46     1954.28     68.04 o 
  -2   5  -4     8352.63     8270.74    254.58 o 
  -1   5  -4     2088.06     2043.09     97.20 o 
   0   5  -4       30.15       31.23     26.18 o 
   1   5  -4      939.07      988.31     52.53 o 
   2   5  -4     1514.52     1497.97     83.74 o 
   3   5  -4       92.81       80.52     35.81 o 
   4   5  -4      182.15      136.76     39.19 o 
   5   5  -4      807.29     1088.53    127.38 o 
 -12   6  -4       38.47       55.89     83.03 o 
 -11   6  -4      127.44      118.70     81.54 o 
 -10   6  -4      148.61      145.12     63.10 o 
  -9   6  -4      900.06      931.08     70.75 o 
  -8   6  -4      479.44      406.74     53.63 o 
  -7   6  -4      378.95      405.60     50.45 o 
  -6   6  -4     1218.52     1187.33     70.48 o 
  -5   6  -4     2637.13     2536.91    106.24 o 
  -4   6  -4      802.48      852.26     53.43 o 
  -3   6  -4      199.39      195.93     35.42 o 
  -2   6  -4       23.63        4.10     34.54 o 
  -1   6  -4      224.90      211.38     40.76 o 
   0   6  -4     2132.19     2216.29    108.15 o 
   1   6  -4      227.48      238.70     61.19 o 
   2   6  -4     1185.66     1156.01     77.17 o 
   3   6  -4     6288.82     6567.35    260.37 o 
   4   6  -4     1394.95     1386.91    107.89 o 
 -11   7  -4      175.18       98.03     70.43 o 
 -10   7  -4      724.42      806.17     83.08 o 
  -9   7  -4       97.54      157.39     62.63 o 
  -8   7  -4       58.78       58.19     55.41 o 
  -7   7  -4      136.64      161.37     50.99 o 
  -6   7  -4      400.45      412.67     46.24 o 
  -5   7  -4       84.53      107.83     52.10 o 
  -4   7  -4     1872.96     1828.31    106.19 o 
  -3   7  -4      318.42      291.04     52.39 o 
  -2   7  -4     5295.26     5239.74    190.44 o 
  -1   7  -4      210.76      197.20     39.43 o 
   0   7  -4      625.55      612.32     87.68 o 
   1   7  -4      333.96      370.40     77.58 o 
   2   7  -4      286.37      349.61     76.77 o 
   3   7  -4       68.25       81.03     72.23 o 
   4   7  -4      314.99      326.49     77.85 o 
  -8   8  -4      214.81      184.71     83.76 o 
  -7   8  -4      375.30      356.81     85.72 o 
  -6   8  -4       38.24      -26.84     68.13 o 
  -5   8  -4      901.28      835.60     93.95 o 
  -4   8  -4      743.31      596.78    143.76 o 
  -3   8  -4      586.67      581.71     73.58 o 
  -2   8  -4      222.47      251.24     98.60 o 
  -1   8  -4      325.32      339.03     69.72 o 
   0   8  -4     1155.94     1176.84     95.88 o 
   1   8  -4      341.15      438.10     89.50 o 
   2   8  -4      164.38      321.21     84.53 o 
   3   8  -4     1289.77     1430.77    129.21 o 
  -5   9  -4        2.90      -13.61     62.18 o 
  -4   9  -4      147.48      146.07     63.09 o 
  -3   9  -4       61.03      131.36    133.12 o 
  -2   9  -4      735.70      983.18    118.85 o 
  -1   9  -4      115.65      128.87    128.06 o 
   0   9  -4      443.48      665.35    152.77 o 
   1   9  -4       71.20       89.79    121.37 o 
   2   9  -4      160.39      215.09    124.97 o 
 -10   1  -3     1593.89     1845.59    162.10 o 
  -9   1  -3       40.63       46.02     30.00 o 
  -8   1  -3      770.68      788.45     40.24 o 
  -7   1  -3      116.76      117.27     19.11 o 
  -6   1  -3      139.96      144.02     17.12 o 
  -5   1  -3      906.84      888.59     38.88 o 
  -4   1  -3     2531.27     2624.46     89.83 o 
  -3   1  -3     6146.74     6779.20    225.13 o 
  -2   1  -3     4032.60     4194.15    159.01 o 
  -1   1  -3     4701.31     5100.23    193.10 o 
   0   1  -3     6622.95     6781.47    249.76 o 
   1   1  -3     6321.79     6848.29    230.00 o 
   2   1  -3     6159.63     6511.28    291.71 o 
   3   1  -3    22992.46    25254.90    783.70 o 
   4   1  -3      818.55      878.12     32.09 o 
   5   1  -3     5467.22     5728.33    212.30 o 
   6   1  -3      553.84      482.55     33.16 o 
   7   1  -3     6673.56     6798.24    256.36 o 
   8   1  -3       50.78       39.72     28.52 o 
   9   1  -3      467.32      442.96     59.06 o 
  10   1  -3      271.93      252.01     57.89 o 
  11   1  -3      287.92      250.90     63.77 o 
  12   1  -3      417.29      278.26     70.74 o 
  13   1  -3      170.10      123.61     72.00 o 
  14   1  -3       97.48       27.84     77.40 o 
  15   1  -3      384.99      498.52     95.55 o 
  16   1  -3      277.07      329.24     95.15 o 
  17   1  -3        7.01       -8.29     97.60 o 
 -10   2  -3      324.03      377.55     58.54 o 
  -9   2  -3     6953.34     6835.33    277.07 o 
  -8   2  -3     4697.62     4628.30    147.49 o 
  -7   2  -3     2887.28     2729.90     85.72 o 
  -6   2  -3     1586.89     1501.48     49.40 o 
  -5   2  -3     9212.07     9079.64    266.21 o 
  -4   2  -3     3093.38     3028.47     88.99 o 
  -3   2  -3      471.48      463.60     22.48 o 
  -2   2  -3     2494.79     2754.70     70.57 o 
  -1   2  -3     2562.89     2600.61     88.88 o 
   0   2  -3    22017.68    23536.20    751.65 o 
   1   2  -3      727.46      767.18     31.46 o 
   2   2  -3     4786.38     5217.78    168.12 o 
   3   2  -3    46968.46    49096.76   1833.49 o 
   4   2  -3     3768.65     3965.18    124.63 o 
   5   2  -3     3917.11     3788.89    123.96 o 
   6   2  -3     3301.07     3165.17    175.67 o 
   7   2  -3      712.90      748.11     40.95 o 
   8   2  -3     3026.03     3030.78    174.59 o 
   9   2  -3     2156.53     2052.15    142.23 o 
  10   2  -3      754.55      769.72     88.95 o 
  11   2  -3     1610.14     1665.24    160.96 o 
  12   2  -3     1227.77     1387.92    151.71 o 
  13   2  -3      541.01      688.91    111.06 o 
  14   2  -3      590.85      607.91    116.46 o 
  15   2  -3       26.57      129.71    105.40 o 
  16   2  -3      168.91      129.80    114.03 o 
 -12   3  -3     1815.64     1948.07    217.10 o 
 -11   3  -3     1499.98     1493.30    118.98 o 
 -10   3  -3     4001.02     3907.47    213.37 o 
  -9   3  -3     1357.16     1354.28     73.37 o 
  -8   3  -3      694.46      703.44     56.76 o 
  -7   3  -3       10.77       -5.00     27.11 o 
  -6   3  -3      103.49      101.34     21.25 o 
  -5   3  -3     7194.25     7175.32    198.98 o 
  -4   3  -3    12863.02    12912.33    318.65 o 
  -3   3  -3     5301.68     5369.13    127.69 o 
  -2   3  -3    46183.60    47530.18   1158.45 o 
  -1   3  -3     6685.55     7093.68    210.13 o 
   0   3  -3     4286.15     4583.41    133.36 o 
   1   3  -3     1933.18     1919.98     68.74 o 
   2   3  -3     2945.94     3353.82    113.57 o 
   3   3  -3      592.92      534.74     34.83 o 
   4   3  -3      480.06      439.90     36.15 o 
   5   3  -3    11329.42    11354.88    517.30 o 
   6   3  -3     8824.34     8515.00    575.76 o 
   7   3  -3    15029.26    14809.50    705.08 o 
   8   3  -3     3123.72     3095.04    215.81 o 
   9   3  -3     2334.26     2528.00    182.19 o 
  10   3  -3     1848.85     1956.57    156.90 o 
  11   3  -3      204.76      238.77     66.52 o 
  12   3  -3      118.74       28.14     68.22 o 
  13   3  -3      543.34      472.84     89.97 o 
  14   3  -3      598.05      604.56    102.45 o 
  15   3  -3     1127.06     1070.24    130.26 o 
  16   3  -3      115.09      156.34     94.78 o 
 -14   4  -3       89.64      139.79    125.55 o 
 -13   4  -3      335.77      259.04    129.55 o 
 -12   4  -3      105.82      119.93    107.24 o 
 -11   4  -3     1337.56     1370.41    115.52 o 
 -10   4  -3      561.41      550.26     64.03 o 
  -9   4  -3     3096.11     3073.65    126.03 o 
  -8   4  -3     3285.21     3222.56    127.92 o 
  -7   4  -3     1367.60     1264.31     69.86 o 
  -6   4  -3     1649.86     1560.03     74.78 o 
  -5   4  -3     6192.54     6304.58    176.86 o 
  -4   4  -3     5063.77     4903.02    138.65 o 
  -3   4  -3     2838.60     2876.04     81.19 o 
  -2   4  -3     1229.95     1224.58     38.19 o 
  -1   4  -3      376.56      359.58     26.70 o 
   0   4  -3    16252.72    16561.06    446.52 o 
   1   4  -3      643.99      667.37     34.33 o 
   2   4  -3     1307.37     1229.27     48.20 o 
   3   4  -3    14778.64    15242.10    445.51 o 
   4   4  -3     2254.34     2357.48    105.23 o 
   5   4  -3     6571.39     6821.04    463.83 o 
 -14   5  -3       15.06       54.37    131.23 o 
 -13   5  -3      299.05      369.20    137.01 o 
 -12   5  -3      289.46      407.57    133.16 o 
 -11   5  -3      346.50      434.65     67.55 o 
 -10   5  -3     1370.88     1402.49     84.87 o 
  -9   5  -3      282.09      333.19     51.03 o 
  -8   5  -3      168.15      169.64     43.65 o 
  -7   5  -3      280.20      246.30     42.77 o 
  -6   5  -3      986.33      959.89     61.87 o 
  -5   5  -3      405.73      410.14     34.72 o 
  -4   5  -3     3381.58     3142.66    118.40 o 
  -3   5  -3     2203.69     2146.47     73.60 o 
  -2   5  -3     9696.14     9657.02    291.53 o 
  -1   5  -3      501.65      478.92     37.75 o 
   0   5  -3     1987.02     1935.69     65.22 o 
   1   5  -3     1198.97     1186.15     48.46 o 
   2   5  -3      968.95      886.17     62.07 o 
   3   5  -3        6.22       -9.44     32.30 o 
   4   5  -3     1258.93     1178.13     75.84 o 
   5   5  -3     6053.98     6058.67    425.76 o 
 -12   6  -3      194.45      223.21     87.12 o 
 -11   6  -3      200.66      156.80    103.78 o 
 -10   6  -3      265.37      321.31     67.53 o 
  -9   6  -3      144.94      112.25     48.72 o 
  -8   6  -3       69.63       95.39     45.02 o 
  -7   6  -3      342.46      379.61     49.30 o 
  -6   6  -3      728.94      722.58     80.26 o 
  -5   6  -3       20.35       28.03     33.98 o 
  -4   6  -3      374.08      399.60     34.88 o 
  -3   6  -3      616.98      609.39     45.56 o 
  -2   6  -3      644.12      679.16     64.79 o 
  -1   6  -3      777.14      701.52     64.69 o 
   0   6  -3     1313.84     1367.67     76.60 o 
   1   6  -3      554.55      587.39     75.59 o 
   2   6  -3      470.68      486.96     54.50 o 
   3   6  -3      919.11      979.75     71.41 o 
   4   6  -3      311.72      323.14     79.72 o 
 -11   7  -3       15.80       37.39     67.56 o 
 -10   7  -3       11.62      114.31     64.80 o 
  -9   7  -3       80.75      103.77     56.51 o 
  -8   7  -3      102.88       83.63     55.31 o 
  -7   7  -3      499.10      492.52     58.95 o 
  -6   7  -3      166.08      212.40     37.11 o 
  -5   7  -3       40.97       57.96     50.95 o 
  -4   7  -3      265.00      249.95     54.45 o 
  -3   7  -3      252.43      193.56     42.81 o 
  -2   7  -3      224.67      277.78     44.61 o 
  -1   7  -3       90.32       74.82     35.18 o 
   0   7  -3      149.26      210.90     70.26 o 
   1   7  -3      521.76      657.18     88.23 o 
   2   7  -3      514.90      536.18     84.91 o 
   3   7  -3       62.87      156.35     70.16 o 
   4   7  -3      357.45      396.55     80.11 o 
  -8   8  -3      190.30      183.62     83.33 o 
  -7   8  -3       14.41      120.14     76.63 o 
  -6   8  -3      279.29      319.51     78.10 o 
  -5   8  -3       83.84       20.43     72.59 o 
  -4   8  -3      135.10       35.18     39.33 o 
  -3   8  -3      126.67      164.88     58.16 o 
  -2   8  -3      182.59      197.27     38.14 o 
  -1   8  -3      100.14      110.11     61.88 o 
   0   8  -3      589.40      678.91     79.45 o 
   1   8  -3        5.61      -24.48     58.85 o 
   2   8  -3      156.56      221.94    125.64 o 
   3   8  -3      615.31      657.84     97.52 o 
  -5   9  -3      140.87      132.01     69.96 o 
  -4   9  -3      106.01      141.53     60.52 o 
  -3   9  -3       78.14       22.07    129.05 o 
  -2   9  -3      377.41      381.43    143.49 o 
  -1   9  -3       30.63       42.85    126.45 o 
   0   9  -3       15.20       33.91    126.91 o 
   1   9  -3       32.13      -26.35    123.29 o 
   2   9  -3       17.52       24.79    121.04 o 
 -10   0  -2      895.35      825.86    102.34 o 
  -9   0  -2    11574.85    11879.89    544.07 o 
  -8   0  -2    15972.43    16345.01    744.13 o 
  -7   0  -2      760.38      684.45     52.13 o 
  -6   0  -2     1664.08     1765.14     98.08 o 
  -5   0  -2    17832.37    18030.08    839.37 o 
  -4   0  -2     2450.15     2440.46    127.65 o 
  -3   0  -2     2613.73     2677.06    124.35 o 
  -2   0  -2      655.43      606.87     35.55 o 
  -1   0  -2     1441.03     1477.68     69.10 o 
   0   0  -2    20704.88     8265.74    531.83 o 
   1   0  -2      599.22      651.96     45.80 o 
   2   0  -2     5873.14     6270.21    294.46 o 
   3   0  -2    31729.88    33436.23   2150.61 o 
   4   0  -2     7881.48     8363.25    544.79 o 
   5   0  -2     2713.30     2712.73    136.79 o 
   6   0  -2     1142.42     1140.92     75.59 o 
   7   0  -2     1304.67     1368.70    257.08 o 
   8   0  -2    15612.63    16276.33   1095.05 o 
   9   0  -2     4790.30     4881.28    330.76 o 
  10   0  -2     2966.88     3072.38    230.51 o 
  11   0  -2     3684.95     3553.00    284.58 o 
  12   0  -2     2732.00     2547.00    230.13 o 
  13   0  -2     1203.32     1155.30    158.91 o 
  14   0  -2     1326.25     1272.49    173.21 o 
  15   0  -2       94.85       82.57    124.34 o 
  16   0  -2      767.87      769.25    162.30 o 
  17   0  -2      199.71      235.20    144.58 o 
 -10   1  -2     2367.80     2521.32    135.66 o 
  -9   1  -2      667.27      773.03     54.10 o 
  -8   1  -2      687.06      676.68     37.21 o 
  -7   1  -2     1942.57     1914.08     68.88 o 
  -6   1  -2     1410.54     1449.04     52.02 o 
  -5   1  -2    17091.15    17585.54    500.07 o 
  -4   1  -2     7533.14     7655.15    252.80 o 
  -3   1  -2     2116.15     2037.36     61.99 o 
  -2   1  -2    73095.41    78703.69   2544.21 o 
  -1   1  -2    16660.29    17958.20    569.50 o 
   1   1  -2     3069.96     3319.53    129.59 o 
   2   1  -2      583.02      656.15     30.94 o 
   3   1  -2    37163.26    40397.91   1222.16 o 
   4   1  -2     5067.31     5526.79    153.13 o 
   5   1  -2    32246.11    34297.38   1261.95 o 
   6   1  -2     4364.67     4152.18    169.92 o 
   7   1  -2    14342.98    14336.59    558.43 o 
   8   1  -2      530.52      521.08     55.26 o 
   9   1  -2     1074.70     1021.87    124.42 o 
  10   1  -2      779.47      739.60     75.72 o 
  11   1  -2      958.63      928.17     89.68 o 
  12   1  -2      877.42      846.90     92.23 o 
  13   1  -2      538.73      589.90     88.75 o 
  14   1  -2     1294.47     1110.98    114.10 o 
  15   1  -2      718.98      873.89    110.10 o 
  16   1  -2      199.07      211.42     94.77 o 
  17   1  -2       55.32      285.59    122.65 o 
 -10   2  -2      894.06      843.84    102.09 o 
  -9   2  -2     2071.66     2071.45    127.48 o 
  -8   2  -2     7789.26     7815.95    230.43 o 
  -7   2  -2     4132.96     4220.27    117.47 o 
  -6   2  -2      287.61      314.67     22.09 o 
  -5   2  -2     3542.27     3709.52    112.70 o 
  -4   2  -2     1683.67     1628.46     56.71 o 
  -3   2  -2     2761.64     2947.86     84.45 o 
  -2   2  -2     9205.60    10069.97    250.08 o 
  -1   2  -2     1968.44     1977.97     61.20 o 
   0   2  -2    30229.26    31489.37    996.50 o 
   1   2  -2      304.50      313.55     18.63 o 
   2   2  -2     3812.99     3947.39    157.26 o 
   3   2  -2     8678.24     8731.70    342.18 o 
   4   2  -2     2399.73     2571.23     79.81 o 
   5   2  -2    10080.25    10853.91    396.60 o 
   6   2  -2     3054.66     3142.64    226.03 o 
   7   2  -2     1114.72     1059.38     51.82 o 
   8   2  -2     4092.93     3933.26    207.56 o 
   9   2  -2     1399.49     1457.87     98.64 o 
  10   2  -2      256.32      205.67     53.80 o 
  11   2  -2     2056.10     2089.66    181.71 o 
  12   2  -2      376.06      375.30     91.32 o 
  13   2  -2      574.83      631.22    111.13 o 
  14   2  -2      542.00      552.42    115.52 o 
  15   2  -2       27.69       10.46    103.64 o 
  16   2  -2      232.72      353.97    122.85 o 
 -12   3  -2      144.06      160.86    101.50 o 
 -11   3  -2      149.55      140.70     62.33 o 
 -10   3  -2      742.74      747.91     80.95 o 
  -9   3  -2      752.86      819.03     55.53 o 
  -8   3  -2     1244.86     1176.85     66.40 o 
  -7   3  -2      228.74      202.19     31.93 o 
  -6   3  -2     2426.47     2445.71     76.28 o 
  -5   3  -2      756.97      801.62     41.48 o 
  -4   3  -2     2261.91     2231.60     68.92 o 
  -3   3  -2      396.61      420.49     20.59 o 
  -2   3  -2     2853.57     3088.23     75.06 o 
  -1   3  -2      933.30      978.26     35.32 o 
   0   3  -2       52.29       53.45     13.57 o 
   1   3  -2     1224.50     1396.01     52.38 o 
   2   3  -2      326.03      324.84     32.15 o 
   3   3  -2      499.63      614.77     96.54 o 
   4   3  -2      334.49      401.33     34.87 o 
   5   3  -2     2757.45     2669.27    131.45 o 
   7   3  -2     1210.55     1156.85     95.05 o 
   8   3  -2      965.26      975.69     89.69 o 
   9   3  -2     2729.31     2745.91    187.42 o 
  10   3  -2      115.45      127.24     54.60 o 
  11   3  -2       49.09       42.80     59.90 o 
  12   3  -2       28.35      -38.57     67.37 o 
  13   3  -2       66.29       67.76     76.95 o 
  14   3  -2       80.83      149.21     87.59 o 
  15   3  -2      119.29      193.15     93.29 o 
  16   3  -2       22.49      173.68     92.75 o 
 -14   4  -2       58.61       38.99    118.97 o 
 -13   4  -2       62.55       61.06    118.42 o 
 -12   4  -2       76.01       83.76    108.89 o 
 -11   4  -2      243.34      293.25     68.53 o 
 -10   4  -2      147.06      162.99     52.74 o 
  -9   4  -2      379.58      384.41     47.29 o 
  -8   4  -2      711.12      710.83     54.05 o 
  -7   4  -2      196.76      183.14     36.82 o 
  -6   4  -2      911.40      932.55     51.72 o 
  -5   4  -2      396.06      376.31     30.29 o 
  -4   4  -2      487.78      493.14     27.30 o 
  -3   4  -2     1004.28      968.52     37.42 o 
  -2   4  -2      125.88      149.57     15.04 o 
  -1   4  -2     1340.67     1349.25     58.83 o 
   0   4  -2     2823.05     3095.51     93.41 o 
   1   4  -2      540.74      575.90     26.65 o 
   2   4  -2     1763.61     1868.48     63.32 o 
   3   4  -2     2398.26     2643.72     81.25 o 
   4   4  -2      441.95      466.20     43.24 o 
   5   4  -2       36.24       12.02     51.77 o 
 -14   5  -2        3.05      112.90    124.65 o 
 -13   5  -2      151.80      199.60    125.97 o 
 -12   5  -2      261.86      303.06    120.21 o 
 -11   5  -2      204.84      205.16     59.46 o 
 -10   5  -2     1013.23      974.40     70.79 o 
  -9   5  -2       83.85       81.04     43.99 o 
  -8   5  -2      273.52      257.72     45.39 o 
  -7   5  -2      924.92     1022.97     65.89 o 
  -6   5  -2      196.65      204.42     38.08 o 
  -5   5  -2     2961.46     2987.36     96.60 o 
  -4   5  -2     1918.92     1869.60     61.57 o 
  -3   5  -2      858.77      870.06     39.66 o 
  -2   5  -2     5881.20     5925.37    166.33 o 
  -1   5  -2      876.82      826.35     40.54 o 
   0   5  -2       28.38       23.89     18.01 o 
   1   5  -2      320.99      311.05     33.03 o 
   2   5  -2      538.59      547.39     55.33 o 
   3   5  -2     1823.92     1779.47     92.62 o 
   4   5  -2     1006.81      954.74     68.41 o 
 -12   6  -2       10.76       14.33     82.39 o 
 -11   6  -2      364.40      363.13     73.03 o 
 -10   6  -2       47.99      116.53     60.75 o 
  -9   6  -2     1207.46     1279.78     80.04 o 
  -8   6  -2     2310.79     2205.53    103.81 o 
  -7   6  -2      513.96      501.23     51.87 o 
  -6   6  -2      399.85      416.68     59.48 o 
  -5   6  -2     1775.90     1766.92     83.51 o 
  -4   6  -2     2222.97     2034.40    150.13 o 
  -3   6  -2      700.59      682.08     47.08 o 
  -2   6  -2     2180.07     2161.17    114.23 o 
  -1   6  -2      283.24      323.46     37.88 o 
   0   6  -2    12692.43    12693.22    480.27 o 
   1   6  -2      254.73      237.52     61.45 o 
   2   6  -2     1093.11     1248.85    102.91 o 
   3   6  -2     4814.63     4959.01    209.70 o 
   4   6  -2      258.47      235.78     63.98 o 
 -11   7  -2      269.66      279.28     73.24 o 
 -10   7  -2      611.52      607.67     76.76 o 
  -9   7  -2      313.64      216.51     58.64 o 
  -8   7  -2      119.83      124.71     55.48 o 
  -7   7  -2      451.86      460.50     51.14 o 
  -6   7  -2       29.02       40.43     53.76 o 
  -5   7  -2     1049.50      897.58     76.03 o 
  -4   7  -2      657.14      709.97     68.52 o 
  -3   7  -2     1035.25      994.72     83.81 o 
  -2   7  -2     4421.63     4355.72    238.32 o 
  -1   7  -2     1125.33     1176.65     67.16 o 
   0   7  -2      657.76      658.66     87.56 o 
   1   7  -2      157.78      162.30     69.93 o 
   2   7  -2      419.48      475.53     83.25 o 
   3   7  -2       95.61       97.78     70.21 o 
   4   7  -2      356.64      485.09     80.77 o 
  -9   8  -2       73.74       32.34     79.85 o 
  -8   8  -2      372.64      452.86     91.07 o 
  -7   8  -2      550.36      625.83     93.41 o 
  -6   8  -2      271.02      182.40     75.32 o 
  -5   8  -2      327.53      275.95     72.74 o 
  -4   8  -2       27.27       20.55     56.20 o 
  -3   8  -2      307.69      291.19     61.92 o 
  -2   8  -2      466.87      464.34     46.86 o 
  -1   8  -2       48.77      112.64     62.32 o 
   0   8  -2     1325.07     1392.68    104.31 o 
   1   8  -2      150.07      195.44     64.73 o 
   2   8  -2      559.26      674.02     98.33 o 
   3   8  -2      224.96      286.73     83.17 o 
  -5   9  -2       45.20       79.72     76.96 o 
  -4   9  -2       93.42      123.26     58.47 o 
  -3   9  -2      127.43      107.77    134.31 o 
  -2   9  -2      118.04      192.23    132.00 o 
  -1   9  -2      103.79       97.68    127.80 o 
   0   9  -2      141.48      301.86    133.79 o 
   1   9  -2      135.20      266.96    128.19 o 
   2   9  -2      174.05      314.23    128.30 o 
 -10   1  -1       96.41      139.12     34.79 o 
  -9   1  -1      177.61      167.04     32.87 o 
  -8   1  -1      640.81      719.64     37.93 o 
  -7   1  -1     3049.69     2980.29     98.36 o 
  -6   1  -1     1005.80     1000.73     41.30 o 
  -5   1  -1     3689.92     3664.56    101.22 o 
  -4   1  -1     3534.43     3517.77    120.02 o 
  -3   1  -1      609.31      647.98     31.68 o 
  -2   1  -1    31993.09    34841.02   1113.54 o 
  -1   1  -1    13112.77    13947.75    452.75 o 
   0   1  -1       55.31       37.93      7.05 o 
   1   1  -1     1958.05     2006.89     68.92 o 
   2   1  -1    16100.09    17367.59    625.97 o 
   3   1  -1     7484.39     8176.93    265.20 o 
   4   1  -1     3323.82     3502.45    115.73 o 
   5   1  -1     3997.54     4301.15    145.61 o 
   6   1  -1     2645.17     2679.20    110.87 o 
   7   1  -1     3235.42     3392.53    146.55 o 
   8   1  -1      261.16      270.25     47.47 o 
   9   1  -1       42.57       51.52     44.72 o 
  10   1  -1       57.95       18.26     51.46 o 
  11   1  -1      699.63      641.56     77.97 o 
  12   1  -1      491.68      524.50     78.60 o 
  13   1  -1       64.16      128.09     74.33 o 
  14   1  -1      439.68      391.34     88.85 o 
  15   1  -1      115.09      130.92     89.52 o 
  16   1  -1      249.02      212.63     96.88 o 
 -11   2  -1     1693.18     1734.75    163.84 o 
 -10   2  -1     1141.75     1168.33     93.56 o 
  -9   2  -1     5858.22     5826.33    231.24 o 
  -8   2  -1     8688.13     8759.09    221.48 o 
  -7   2  -1     1573.17     1605.67     54.00 o 
  -6   2  -1     1155.34     1149.24     43.90 o 
  -5   2  -1     5595.25     5863.79    168.25 o 
  -4   2  -1     1129.26     1127.65     46.35 o 
  -3   2  -1     4677.31     4752.13    128.73 o 
  -2   2  -1      739.19      740.38     25.24 o 
  -1   2  -1     2109.79     2151.66     76.62 o 
   0   2  -1    81545.45    86779.12   2710.37 o 
   1   2  -1     2532.77     2702.57    112.14 o 
   2   2  -1     7673.13     8239.10    308.13 o 
   3   2  -1     8785.75     9294.75    332.09 o 
   4   2  -1     1321.08     1310.03     42.79 o 
   5   2  -1      699.75      786.52     40.56 o 
   6   2  -1      397.75      383.49     35.60 o 
   7   2  -1      753.20      707.06     39.41 o 
   8   2  -1     7264.54     7255.08    346.48 o 
   9   2  -1     3671.51     3510.77    198.98 o 
  10   2  -1     1295.49     1294.86    100.87 o 
  11   2  -1     1395.17     1431.15    144.42 o 
  12   2  -1     2353.72     2206.86    196.21 o 
  13   2  -1        9.44       79.46     86.47 o 
  14   2  -1      435.76      469.90    112.05 o 
  15   2  -1        2.20       25.09    105.61 o 
  16   2  -1      412.52      410.83    128.20 o 
 -12   3  -1     1102.99     1073.60    153.00 o 
 -11   3  -1      715.24      733.57     82.48 o 
 -10   3  -1     4121.41     4001.76    220.26 o 
  -9   3  -1     1068.50     1073.81     64.83 o 
  -8   3  -1      323.55      331.94     34.71 o 
  -7   3  -1     7349.62     7480.77    208.33 o 
  -6   3  -1     3744.06     3756.21    109.06 o 
  -5   3  -1    16989.61    17209.93    498.31 o 
  -4   3  -1     6313.81     6260.90    173.01 o 
  -3   3  -1     8137.60     8414.37    192.75 o 
  -2   3  -1    25212.86    25594.16    626.15 o 
  -1   3  -1     4856.09     5034.98    135.04 o 
   0   3  -1       21.97       12.84     12.78 o 
   1   3  -1     1133.28     1355.46     49.36 o 
   2   3  -1     5202.86     5501.27    267.40 o 
   3   3  -1     7297.35     7154.91    402.46 o 
   4   3  -1     3100.72     3096.97    226.17 o 
   5   3  -1    14674.27    14400.64    929.59 o 
   6   3  -1     5711.04     5640.98    374.89 o 
   7   3  -1    14575.85    15228.76    929.42 o 
   8   3  -1     1380.10     1403.87    113.55 o 
   9   3  -1      376.23      439.68     56.77 o 
  10   3  -1      223.19      261.10     59.31 o 
  11   3  -1      558.85      657.29     83.54 o 
  12   3  -1       50.72       29.94     69.44 o 
  13   3  -1      516.88      557.93     94.10 o 
  14   3  -1      418.07      377.26     93.52 o 
  15   3  -1     1319.77     1285.21    150.75 o 
  16   3  -1      117.67      118.94     91.73 o 
 -14   4  -1      187.79      175.51    125.93 o 
 -13   4  -1      363.21      267.64    127.49 o 
 -12   4  -1       41.45       77.25     64.78 o 
 -11   4  -1      529.05      480.44     77.75 o 
 -10   4  -1      637.31      657.48     58.24 o 
  -9   4  -1     2395.60     2515.87    108.75 o 
  -8   4  -1     5920.99     5892.21    209.56 o 
  -7   4  -1     3976.61     3954.49    147.66 o 
  -6   4  -1      423.00      459.54     34.56 o 
  -5   4  -1     3182.47     3135.04     90.32 o 
  -4   4  -1      650.58      679.77     31.19 o 
  -3   4  -1     3116.11     3154.11     96.26 o 
  -2   4  -1     5523.44     5744.38    160.58 o 
  -1   4  -1     1259.79     1324.32     58.29 o 
   0   4  -1    31630.34    32389.52    756.57 o 
   1   4  -1     1877.38     1890.14     66.96 o 
   2   4  -1     5176.92     5325.11    157.97 o 
   3   4  -1     6992.32     7223.96    236.40 o 
   4   4  -1       61.65       64.16     29.33 o 
 -14   5  -1       35.81      119.44    125.97 o 
 -13   5  -1      327.45      327.90    133.96 o 
 -12   5  -1      279.48      355.67    127.69 o 
 -11   5  -1      166.37      145.99     60.11 o 
 -10   5  -1     1223.12     1244.17     77.80 o 
  -9   5  -1      693.26      719.97     60.46 o 
  -8   5  -1      341.04      318.63     47.20 o 
  -7   5  -1     1266.13     1262.93     73.10 o 
  -6   5  -1     1772.40     1681.62     81.37 o 
  -5   5  -1     2362.09     2352.65     99.60 o 
  -4   5  -1     1133.27     1124.36     46.07 o 
  -3   5  -1     1897.73     1810.12     59.48 o 
  -2   5  -1     9838.43     9753.58    261.95 o 
  -1   5  -1     3042.76     2983.17     89.48 o 
   0   5  -1      575.47      622.23     31.56 o 
   1   5  -1     1398.18     1444.38     65.11 o 
   2   5  -1     2867.97     2862.19    127.71 o 
   3   5  -1     1361.53     1389.27     81.69 o 
   4   5  -1        0.86      -33.48     33.48 o 
 -13   6  -1      126.92      300.06    131.68 o 
 -12   6  -1        6.80      -27.56     92.98 o 
 -11   6  -1      237.20      153.98     94.44 o 
 -10   6  -1      440.42      500.01     70.76 o 
  -9   6  -1       68.84       71.45     47.30 o 
  -8   6  -1      420.69      406.40     52.05 o 
  -7   6  -1     1053.55     1016.59     67.79 o 
  -6   6  -1      213.74      193.38     39.71 o 
  -5   6  -1      623.56      640.53     48.28 o 
  -4   6  -1      575.18      602.82     53.51 o 
  -3   6  -1     1045.37      983.38     56.14 o 
  -2   6  -1      500.46      529.12     47.16 o 
  -1   6  -1      627.85      606.53     46.12 o 
   0   6  -1      915.70      957.33     68.16 o 
   1   6  -1      172.95      236.60     73.45 o 
   2   6  -1     2035.77     2097.36    138.59 o 
   3   6  -1      140.06      193.94     46.74 o 
   4   6  -1      332.65      413.07     73.86 o 
 -11   7  -1       57.41      -19.11     72.83 o 
 -10   7  -1      116.99      112.03     64.65 o 
  -9   7  -1      334.24      155.59     85.95 o 
  -8   7  -1        1.96       -3.17     62.15 o 
  -7   7  -1      282.28      337.45     47.30 o 
  -6   7  -1       28.20       54.88     53.30 o 
  -5   7  -1       28.56       77.94     61.77 o 
  -4   7  -1      433.83      472.82     60.02 o 
  -3   7  -1      246.01      213.85     40.72 o 
  -2   7  -1      110.92      118.01     32.98 o 
  -1   7  -1      769.14      797.69     55.39 o 
   0   7  -1      199.32      141.48     55.87 o 
   1   7  -1      221.72      319.22     73.54 o 
   2   7  -1      482.67      615.23    107.78 o 
   3   7  -1       83.10       69.79     69.49 o 
   4   7  -1      152.35      167.07    103.97 o 
  -9   8  -1      282.08      241.78     87.91 o 
  -8   8  -1      147.04      142.01     80.80 o 
  -7   8  -1       13.19       55.88     73.86 o 
  -6   8  -1       42.82      -34.45     67.90 o 
  -5   8  -1      204.47      154.57     68.04 o 
  -4   8  -1       82.16       53.45     60.27 o 
  -3   8  -1      274.45      270.91     62.02 o 
  -2   8  -1      141.08      145.81     37.10 o 
  -1   8  -1      344.61      466.31     73.31 o 
   0   8  -1      837.37      999.75     90.89 o 
   1   8  -1       89.03      149.81     63.69 o 
   2   8  -1      117.16      199.67     80.60 o 
   3   8  -1      231.40      478.56    126.05 o 
  -5   9  -1      214.43      298.62    140.74 o 
  -4   9  -1      182.60      130.86     56.41 o 
  -3   9  -1      202.36      207.94    138.28 o 
  -2   9  -1      366.23      314.03    144.86 o 
  -1   9  -1       68.65       32.49    125.29 o 
   0   9  -1      153.88      161.73    125.45 o 
   1   9  -1       30.56       22.06    120.48 o 
   2   9  -1      135.88      204.84    125.22 o 
 -10   0   0     1708.79     1778.07    107.45 o 
  -9   0   0     9656.80     9415.33    420.57 o 
  -8   0   0    19622.96    19553.68    900.03 o 
  -7   0   0     8032.63     7870.12    374.84 o 
  -6   0   0      232.11      273.08     26.52 o 
  -5   0   0      750.63      824.34     48.76 o 
  -4   0   0     2670.82     2778.80    139.58 o 
  -3   0   0      204.08      148.72     15.90 o 
  -2   0   0    20854.68    21682.39    996.44 o 
  -1   0   0     3017.63     3005.02    136.47 o 
   1   0   0     2772.89     2928.18    136.49 o 
   2   0   0    21375.58    23111.33   1398.77 o 
   4   0   0     2898.68     3186.46    200.42 o 
   5   0   0      564.49      585.02     52.11 o 
   6   0   0      233.80      282.16     30.53 o 
   7   0   0     8389.12     8471.87    548.13 o 
   8   0   0    20180.27    20124.75   1303.65 o 
   9   0   0     8465.78     8011.63    611.16 o 
  10   0   0     1705.07     1706.11    174.48 o 
  11   0   0     2415.78     2179.44    205.13 o 
  12   0   0     1040.57     1044.75    143.44 o 
  13   0   0      232.32      254.50    112.27 o 
  14   0   0      399.57      417.09    127.24 o 
  15   0   0       35.86       10.12    125.78 o 
  16   0   0      795.90      826.44    168.48 o 
 -10   1   0     1777.57     1844.23     93.06 o 
  -9   1   0     1306.04     1316.25     61.63 o 
  -8   1   0     1604.62     1717.49     63.50 o 
  -7   1   0    11414.18    11428.03    338.85 o 
  -6   1   0     3863.81     3786.12    119.84 o 
  -5   1   0    18380.58    18470.34    487.53 o 
  -4   1   0     9344.47     9554.04    303.40 o 
  -3   1   0    30575.90    33479.50    933.52 o 
  -2   1   0    19401.96    20421.10    665.31 o 
  -1   1   0     3695.32     3953.75    107.67 o 
   0   1   0      223.50      191.93     14.76 o 
   1   1   0     3827.12     4211.73    131.48 o 
   2   1   0    20208.80    21341.01    765.77 o 
   3   1   0    29572.91    31724.45   1205.08 o 
   4   1   0     8730.75     9215.76    272.64 o 
   5   1   0    18051.72    18663.43    535.63 o 
   6   1   0     4109.95     4012.10    135.21 o 
   7   1   0    11701.78    11855.52    441.29 o 
   8   1   0     1613.13     1610.74    109.47 o 
   9   1   0     1442.73     1384.76     97.83 o 
  10   1   0     1920.30     1889.76    139.32 o 
  11   1   0     2328.61     2340.37    150.44 o 
  12   1   0     1441.18     1362.61    117.39 o 
  13   1   0     1773.86     1656.29    138.47 o 
  14   1   0       58.19       46.33     79.64 o 
  15   1   0      722.44      788.64    110.28 o 
  16   1   0      220.02      198.27    100.54 o 
 -11   2   0      509.68      609.15     95.45 o 
 -10   2   0     1006.39     1067.73     91.26 o 
  -9   2   0     2108.14     2035.08    102.92 o 
  -8   2   0     6435.38     6570.89    168.81 o 
  -7   2   0     2091.71     2160.13     65.41 o 
  -6   2   0     1696.37     1739.25     56.88 o 
  -5   2   0     2487.87     2699.61     87.81 o 
  -4   2   0      191.57      177.86     17.10 o 
  -3   2   0     3337.47     3428.68     98.04 o 
  -2   2   0     1243.54     1196.65     34.48 o 
  -1   2   0       11.36       13.75      7.44 o 
   0   2   0    41351.55    43669.69   1600.14 o 
   1   2   0       31.61       39.05     11.46 o 
   2   2   0     1150.40     1109.37     46.00 o 
   3   2   0     3924.46     3845.76    172.09 o 
   4   2   0      230.02      258.34     22.30 o 
   5   2   0     2544.96     2717.97    107.29 o 
   6   2   0     1620.02     1624.69     89.06 o 
   7   2   0     2312.67     2289.46     83.80 o 
   8   2   0     6498.06     6559.70    320.32 o 
   9   2   0     2019.97     2003.58    127.72 o 
  10   2   0     1033.69     1148.52    128.12 o 
  11   2   0      619.13      776.80    102.37 o 
  12   2   0      102.94      146.06     83.14 o 
  13   2   0      138.75      154.75     93.14 o 
  14   2   0       68.95      142.73    100.47 o 
  15   2   0       74.26       18.33    107.36 o 
  16   2   0      342.54      328.35    129.18 o 
 -12   3   0       61.88       43.84     58.93 o 
 -11   3   0       66.29       50.69     77.15 o 
 -10   3   0      590.35      553.32     70.88 o 
  -9   3   0       59.20       23.55     33.89 o 
  -8   3   0      549.94      494.78     38.39 o 
  -7   3   0      575.47      611.05     35.58 o 
  -6   3   0      682.79      710.72     33.29 o 
  -5   3   0     1680.76     1629.15     74.25 o 
  -4   3   0       42.51       39.81     14.11 o 
  -3   3   0      354.92      350.71     18.57 o 
  -2   3   0     2760.16     3161.16     86.49 o 
  -1   3   0     2816.11     2972.65     87.97 o 
   0   3   0     1510.33     1641.27     56.03 o 
   1   3   0     3245.67     3565.10    127.13 o 
   2   3   0     3363.64     3793.02    166.45 o 
   3   3   0      435.90      374.71     58.97 o 
   4   3   0       20.11       30.03     25.70 o 
   5   3   0     1405.26     1452.12    116.66 o 
   6   3   0      703.29      680.03     74.17 o 
   7   3   0      601.41      543.76     58.65 o 
   8   3   0      546.89      535.02     56.64 o 
   9   3   0       17.96       49.81     44.20 o 
  10   3   0      608.97      683.86     78.25 o 
  11   3   0       81.24       68.52     62.27 o 
  12   3   0       70.24      135.10     72.00 o 
  13   3   0      265.33      383.54     88.48 o 
  14   3   0      112.59      114.25     86.14 o 
  15   3   0       34.44      183.10     92.31 o 
  16   3   0       18.30      134.23     88.86 o 
 -14   4   0        3.84      116.21    119.52 o 
 -13   4   0       40.80      -69.15    104.98 o 
 -12   4   0      126.96      134.71     67.07 o 
 -11   4   0       63.45       88.15     60.78 o 
 -10   4   0      112.52       97.11     42.01 o 
  -9   4   0     1023.86     1072.06     67.01 o 
  -8   4   0     1744.30     1637.96     81.84 o 
  -7   4   0      123.27       84.34     33.95 o 
  -6   4   0      483.04      472.97     35.21 o 
  -5   4   0     1160.96     1171.85     46.63 o 
  -4   4   0     1581.12     1573.60     48.33 o 
  -3   4   0      935.37      973.76     38.14 o 
  -2   4   0      835.13      808.07     30.25 o 
  -1   4   0      914.15      805.74     39.29 o 
   0   4   0     1291.71     1310.01     41.14 o 
   1   4   0      795.43      756.02     36.92 o 
   2   4   0      809.65      833.51     45.09 o 
   3   4   0      851.28      923.56     76.30 o 
   4   4   0     1592.93     1415.22    132.39 o 
 -14   5   0      172.00      162.25    127.90 o 
 -13   5   0      149.35      112.89    122.54 o 
 -12   5   0      178.81      244.07     76.03 o 
 -11   5   0      270.49      255.64     60.49 o 
 -10   5   0       93.22      125.00     47.78 o 
  -9   5   0       32.65       26.80     41.81 o 
  -8   5   0       79.17       91.92     40.86 o 
  -7   5   0     2280.03     2285.37    100.32 o 
  -6   5   0      861.28      845.05     51.49 o 
  -5   5   0     2443.37     2372.86     81.21 o 
  -4   5   0     1418.61     1303.42     51.03 o 
  -3   5   0     1640.47     1489.06     52.82 o 
  -2   5   0     2034.80     2087.40     70.97 o 
  -1   5   0     1325.90     1293.93     50.13 o 
   0   5   0       62.41       65.82     16.37 o 
   1   5   0     1367.56     1356.00     63.32 o 
   2   5   0     1922.00     2034.09    100.82 o 
   3   5   0     1724.77     1692.97     85.91 o 
   4   5   0     1466.90     1491.00    213.28 o 
 -13   6   0       69.30        2.99    122.95 o 
 -12   6   0      204.75      195.43     84.26 o 
 -11   6   0      104.00      118.12     92.03 o 
 -10   6   0      316.30      378.14     67.27 o 
  -9   6   0      798.31      854.36     67.59 o 
  -8   6   0     2000.08     1879.02     93.89 o 
  -7   6   0      374.60      435.77     49.52 o 
  -6   6   0        0.85      -11.28     34.76 o 
  -5   6   0       94.33       89.73     31.58 o 
  -4   6   0       43.71       41.07     38.47 o 
  -3   6   0      806.08      815.59     51.20 o
[truncated: 393,252 more chars]
